# Supplementary material for: Aroma evolution of Anhua Qianliang tea across different storage years: Machine learning-assisted discrimination of storage stages and screening of marker volatile compounds
Source: Food Chem X. 2026 Jun 29;37:104151. doi: 10.1016/j.fochx.2026.104151 (PMC13330534; doi:10.1016/j.fochx.2026.104151)
Supplement: Supplementary file 2 — Supplementary material 2 [file mmc2.xlsx]

## Sheet: Supplementary table captions
Supplementary table captions
Table S1. Identified of volatile metabolites in RAPT
Table S2. Variable importance in projection (VIP) values, p-values, and fold change (FC) of differential volatile compounds between the early and late storage stages of Qianliang tea (QLT).
Table S3. Global and stage-specific SHAP importance values of targeted aroma-active compounds in the machine learning model for Qianliang tea storage-stage discrimination.

## Sheet: Table S1
Table S1. Identified of volatile metabolites in RAPT
NO.	Compounds	Class	RT	CAS	Formula	RI	NIST-RI	Q25-1	Q25-2	Q25-3	Q20-1	Q20-2	Q20-3	Q18-1	Q18-2	Q18-3	Q14-1	Q14-2	Q14-3	Q12-1	Q12-2	Q12-3	Q9-1	Q9-2	Q9-3	Q6-1	Q6-2	Q6-3	Q4-1	Q4-2	Q4-3	Q2-1	Q2-2	Q2-3
1	Furan, 2-ethyl-	Furans	4.484	3208-16-0	C6H8O	700	703-S	#N/A	#N/A	#N/A	#N/A	#N/A	#N/A	#N/A	#N/A	#N/A	22.8757	22.7334	22.4171	23.0897	23.5576	23.6218	30.4346	30.1891	30.68	27.3673	27.8947	27.1249	25.5732	25.0134	25.7843	7.87192	7.59616	7.73404
2	3-Pentanone, 2-methyl-	Ketones	5.484	565-69-5	C6H12O	747	746-S	#N/A	#N/A	#N/A	#N/A	#N/A	#N/A	2.48487	2.39573	2.50456	#N/A	#N/A	#N/A	#N/A	#N/A	#N/A	#N/A	#N/A	#N/A	#N/A	#N/A	#N/A	#N/A	#N/A	#N/A	#N/A	#N/A	#N/A
3	2-Pentenal, (E)-	Aldehydes	5.561	1576-87-0	C5H8O	751	753-S	#N/A	#N/A	#N/A	#N/A	#N/A	#N/A	#N/A	#N/A	#N/A	#N/A	#N/A	#N/A	#N/A	#N/A	#N/A	#N/A	#N/A	#N/A	2.98896	2.95633	3.0237	#N/A	#N/A	#N/A	#N/A	#N/A	#N/A
4	Toluene	Hydrocarbons	5.817	108-88-3	C7H8	762	764-S	2.84319	3.24316	3.04318	4.76419	5.01613	4.42892	4.67382	4.6165	4.54516	4.03639	4.26944	4.14691	6.20324	6.07758	6.1034	6.74571	6.89844	6.3644	4.19511	3.98286	3.77062	3.47459	3.84398	3.85714	3.35756	3.25661	3.84942
5	Hexanal	Aldehydes	6.651	66-25-1	C6H12O	800	801-S	71.2376	70.2634	71.7666	77.3446	81.6207	79.5589	80.2492	78.6982	79.1967	79.3524	79.663	79.8923	81.0744	84.824	83.8988	67.7472	66.2408	68.453	60.6095	58.3983	53.8543	48.4092	50.7017	48.2705	47.6364	49.2925	48.8397
6	Furan, 2-ethyl-5-methyl-	Furans	6.734	1703-52-2	C7H10O	803	802-S	#N/A	#N/A	#N/A	#N/A	#N/A	#N/A	#N/A	#N/A	#N/A	0.590103	0.645147	0.635059	0.69517	0.701469	0.707769	#N/A	#N/A	#N/A	0.653512	0.621409	0.685616	#N/A	#N/A	#N/A	#N/A	#N/A	#N/A
7	2-Hexanone, 3-methyl-	Ketones	7.734	2550-21-2	C7H14O	836	844-S	2.8486	2.6978	2.7732	4.63968	4.67284	4.60652	#N/A	#N/A	#N/A	#N/A	#N/A	#N/A	#N/A	#N/A	#N/A	1.89783	1.96626	1.88704	#N/A	#N/A	#N/A	#N/A	#N/A	#N/A	#N/A	#N/A	#N/A
8	1,3-Cyclopentadiene, 5,5-dimethyl-1-ethyl-	Hydrocarbons	7.984	1005-55-8	C9H14	843	856-S	7.71237	7.85321	8.57153	7.08867	7.26913	7.6789	13.3197	13.4577	13.1817	14.6157	13.243	13.5307	15.1879	14.2461	14.797	13.8882	13.0276	13.4585	24.0015	24.1401	24.9589	16.4739	16.8051	16.1427	17.0583	15.2182	16.1383
9	1,2,4,4-Tetramethylcyclopentene	Hydrocarbons	8.317	65378-76-9	C9H16	854	857-S	0.957192	0.932201	1.40721	3.27841	3.36798	3.05495	2.24558	2.32385	2.08261	2.13699	2.24081	2.00069	3.35435	3.38332	3.41219	2.83696	2.96367	2.89131	2.68751	2.70095	2.76181	2.45185	2.06429	2.13282	1.21736	1.26838	1.29927
10	2-Hexenal, (E)-	Aldehydes	8.317	6728-26-3	C6H10O	855	854-S	4.37323	4.36824	4.07137	5.04337	5.78567	5.8942	9.63901	9.17454	9.71006	11.6469	11.2014	11.9854	11.1056	10.7264	11.0536	15.5574	15.4083	15.9369	16.2919	17.6854	17.9582	7.50954	7.36011	7.80382	9.1747	9.26917	8.95556
11	Furan, 2-(2-propenyl)-	Furans	8.318	75135-41-0	C7H8O	855	856-S	#N/A	#N/A	#N/A	0.787376	0.932994	0.941757	0.791978	0.798343	0.785613	#N/A	#N/A	#N/A	0.835978	0.870544	0.845253	0.948035	0.916856	0.916735	0.807166	0.82306	0.838953	#N/A	#N/A	#N/A	#N/A	#N/A	#N/A
12	Ethylbenzene	Hydrocarbons	8.484	100-41-4	C8H10	860	855-S	5.58691	6.58436	6.73824	7.6095	7.04957	7.24109	3.80542	3.75724	3.72919	7.39822	7.71194	7.14776	3.74615	3.75033	3.84601	6.14178	6.21435	6.16465	2.57551	2.56869	2.53998	5.08657	4.76386	4.75306	2.83124	2.86813	2.92345
13	1,6-Dimethylhepta-1,3,5-triene	Hydrocarbons	8.652	139705-56-9	C9H14	865	837-S	#N/A	#N/A	#N/A	1.29492	1.34209	1.31851	#N/A	#N/A	#N/A	#N/A	#N/A	#N/A	#N/A	#N/A	#N/A	1.36524	1.25485	1.42396	#N/A	#N/A	#N/A	#N/A	#N/A	#N/A	#N/A	#N/A	#N/A
14	p-Xylene	Hydrocarbons	8.728	106-42-3	C8H10	868	865-S	#N/A	#N/A	#N/A	#N/A	#N/A	#N/A	#N/A	#N/A	#N/A	#N/A	#N/A	#N/A	#N/A	#N/A	#N/A	20.5401	21.0211	20.7806	#N/A	#N/A	#N/A	#N/A	#N/A	#N/A	#N/A	#N/A	#N/A
15	o-Xylene	Hydrocarbons	8.817	95-47-6	C8H10	871	888-S	26.7058	27.855	27.9039	25.0237	26.3461	26.6617	18.1097	17.1007	17.2763	25.5232	24.9521	25.2747	9.85384	10.3881	10.2585	13.2068	13.373	13.0405	6.56902	6.49997	6.60652	17.7271	17.3861	17.9323	8.58718	9.02217	8.80468
16	2-Hexenal, 2-methyl-	Aldehydes	8.984	28467-88-1	C7H12O	876	884-S	#N/A	#N/A	#N/A	#N/A	#N/A	#N/A	1.5167	1.45899	1.50787	#N/A	#N/A	#N/A	#N/A	#N/A	#N/A	#N/A	#N/A	#N/A	#N/A	#N/A	#N/A	#N/A	#N/A	#N/A	#N/A	#N/A	#N/A
17	1,3-trans,5-cis-Octatriene	Hydrocarbons	9.068	40087-61-4	C8H12	879	900-S	#N/A	#N/A	#N/A	#N/A	#N/A	#N/A	2.12663	2.04699	2.20628	2.91349	2.73489	2.80989	2.4745	2.65457	3.07197	5.36127	5.41866	5.93132	6.76921	6.62767	6.71074	3.33163	2.62466	3.44802	3.35015	3.10531	3.06886
18	2-n-Butyl furan	Furans	9.484	4466-24-4	C8H12O	892	893-S	2.94541	2.78603	2.7154	4.1533	4.46605	3.96787	5.31228	4.87776	4.97066	3.93142	4.06716	3.92662	4.95643	4.78115	5.69816	3.54231	3.3956	3.3154	3.93942	4.1009	3.97794	#N/A	#N/A	#N/A	#N/A	#N/A	#N/A
19	2-Heptanone	Ketones	9.484	110-43-0	C7H14O	892	891-S	7.25656	7.4536	7.69231	8.36488	9.12843	8.93009	15.6434	14.5748	14.0933	7.45583	7.64722	7.99198	12.9523	13.0614	13.8166	5.84765	5.62325	5.59297	7.40844	7.25713	7.4237	2.80979	2.90519	2.80343	4.43598	4.39847	4.46208
20	Styrene	Hydrocarbons	9.484	100-42-5	C8H8	893	893-S	3.89658	4.07745	4.15649	4.28817	4.27689	4.05597	5.19125	5.57232	5.19747	4.01553	4.01604	3.87345	4.15536	4.85734	4.60852	2.71042	2.82995	3.0803	3.06817	3.33368	3.20712	2.58845	2.47128	2.4305	2.11931	2.27031	2.41645
21	Nonane	Hydrocarbons	9.734	111-84-2	C9H20	900	900-S	#N/A	#N/A	#N/A	#N/A	#N/A	#N/A	0.936862	0.833964	0.885413	#N/A	#N/A	#N/A	#N/A	#N/A	#N/A	#N/A	#N/A	#N/A	#N/A	#N/A	#N/A	#N/A	#N/A	#N/A	#N/A	#N/A	#N/A
22	4-Heptenal, (Z)-	Aldehydes	9.817	6728-31-0	C7H12O	903	900-S	4.98152	4.43811	6.58105	6.76452	6.47036	6.17619	9.60781	10.0802	9.20727	10.7471	11.1244	10.5246	12.3654	12.7813	12.7078	18.0907	18.3224	18.5348	24.6108	24.3226	23.3025	14.3847	14.6274	14.8077	12.2531	12.7383	12.9088
23	Heptanal	Aldehydes	9.817	111-71-7	C7H14O	903	901-S	19.521	19.5276	19.8035	23.8847	23.4237	23.8127	24.0541	24.2986	24.9218	29.727	29.1501	29.0407	32.384	32.0776	32.7011	34.1353	34.2366	34.2354	34.2227	34.0124	34.9763	34.2145	34.356	33.9282	34.9804	34.0787	34.1359
24	Anisole	Methoxybenzenes	10.401	100-66-3	C7H8O	919	920-S	1.64999	1.67016	2.04106	1.83327	1.83903	1.73461	#N/A	#N/A	#N/A	1.10757	1.11281	1.11019	#N/A	#N/A	#N/A	1.76879	1.65818	1.67732	#N/A	#N/A	#N/A	1.35692	1.52976	1.44334	#N/A	#N/A	#N/A
25	Benzene, (1-methylethyl)-	Hydrocarbons	10.651	98-82-8	C9H12	925	922-S	2.29496	2.09969	2.47215	3.6262	3.703	3.74939	3.32107	3.327	3.38199	2.25518	2.3904	2.12429	4.92558	5.2184	5.24055	2.0802	2.21975	2.34002	#N/A	#N/A	#N/A	#N/A	#N/A	#N/A	1.28306	1.35844	1.43382
26	α-Pinene	Hydrocarbons	10.984	80-56-8	C10H16	934	937-S	#N/A	#N/A	#N/A	#N/A	#N/A	#N/A	3.51944	3.54453	3.65352	4.01615	3.9834	3.74978	#N/A	#N/A	#N/A	#N/A	#N/A	#N/A	6.49804	6.49937	6.49672	3.59586	3.7079	3.65188	5.5413	5.58593	5.49667
27	Oxepine, 2,7-dimethyl-	Ethers	11.067	1487-99-6	C8H10O	937	944-S	1.41237	1.23664	1.32451	#N/A	#N/A	#N/A	2.67697	2.42918	2.38138	#N/A	#N/A	#N/A	#N/A	#N/A	#N/A	#N/A	#N/A	#N/A	#N/A	#N/A	#N/A	#N/A	#N/A	#N/A	#N/A	#N/A	#N/A
28	Camphene	Hydrocarbons	11.567	79-92-5	C10H16	950	952-S	0.761776	0.683291	0.84026	1.77431	1.76517	1.67613	1.68092	1.64078	1.64667	2.17353	2.02191	2.03515	2.71756	2.5738	2.76509	2.60562	2.43646	2.52776	3.12828	3.02291	2.97559	2.53127	2.58959	2.44315	1.56759	1.5732	1.52299
29	2-Heptanone, 6-methyl-	Ketones	11.735	928-68-7	C8H16O	955	956-S	#N/A	#N/A	#N/A	5.91632	6.14328	6.0298	7.96639	7.98189	8.02175	#N/A	#N/A	#N/A	5.48201	5.40059	5.43912	#N/A	#N/A	#N/A	#N/A	#N/A	#N/A	#N/A	#N/A	#N/A	#N/A	#N/A	#N/A
30	2-Heptenal, (Z)-	Aldehydes	11.817	57266-86-1	C7H12O	957	958-S	6.03294	5.41186	5.82574	11.0445	11.6566	11.0581	11.827	11.9489	12.0709	14.1699	14.6412	14.5851	23.8212	23.2486	22.3938	23.0153	23.6227	23.9754	23.4395	23.9864	23.7912	15.6346	15.5731	15.4364	8.29547	8.44238	8.58929
31	3-Ethylcyclopentanone	Ketones	11.818	10264-55-8	C7H12O	958	962-S	#N/A	#N/A	#N/A	2.29777	2.4247	2.17084	#N/A	#N/A	#N/A	#N/A	#N/A	#N/A	#N/A	#N/A	#N/A	#N/A	#N/A	#N/A	#N/A	#N/A	#N/A	#N/A	#N/A	#N/A	#N/A	#N/A	#N/A
32	Benzaldehyde	Aldehydes	11.984	100-52-7	C7H6O	963	962-S	14.3077	14.9142	14.7275	19.3514	19.7227	18.6195	27.7692	26.4917	27.7709	16.7714	16.3847	16.8051	22.088	22.6858	22.2396	22.7038	22.0656	22.0597	16.6133	16.2533	16.253	17.8397	17.509	17.8521	23.5015	23.7863	23.2504
33	Benzene, 1-ethyl-4-methyl-	Hydrocarbons	11.984	622-96-8	C9H12	962	955-S	3.46465	3.63138	3.56737	4.47234	4.58917	4.47984	4.10201	4.24203	3.94645	7.09797	6.82286	6.96759	2.98926	3.00775	2.89851	3.13301	3.13144	3.11763	3.99737	3.88019	3.97155	2.98264	3.00129	3.08268	3.06572	3.2878	3.68618
34	2-Heptanol, 6-methyl-	Alcohols	12.067	4730-22-7	C8H18O	964	958-S	#N/A	#N/A	#N/A	#N/A	#N/A	#N/A	2.00565	1.95202	1.99388	#N/A	#N/A	#N/A	#N/A	#N/A	#N/A	#N/A	#N/A	#N/A	#N/A	#N/A	#N/A	#N/A	#N/A	#N/A	#N/A	#N/A	#N/A
35	Benzene, 1,2,4-trimethyl-	Hydrocarbons	12.229	95-63-6	C9H12	969	990-S	#N/A	#N/A	#N/A	#N/A	#N/A	#N/A	#N/A	#N/A	#N/A	#N/A	#N/A	#N/A	#N/A	#N/A	#N/A	2.31902	2.46796	2.38435	#N/A	#N/A	#N/A	#N/A	#N/A	#N/A	#N/A	#N/A	#N/A
36	Benzene, 1-ethyl-3-methyl-	Hydrocarbons	12.234	620-14-4	C9H12	969	957-S	#N/A	#N/A	#N/A	#N/A	#N/A	#N/A	#N/A	#N/A	#N/A	4.63222	4.23921	4.8462	#N/A	#N/A	#N/A	#N/A	#N/A	#N/A	#N/A	#N/A	#N/A	#N/A	#N/A	#N/A	#N/A	#N/A	#N/A
37	Dimethyl trisulfide	Others	12.317	3658-80-8	C2H6S3	972	971-S	#N/A	#N/A	#N/A	#N/A	#N/A	#N/A	#N/A	#N/A	#N/A	1.91616	1.94154	2.06692	2.26842	2.36162	2.25742	2.78335	2.57515	2.73533	2.36195	2.45276	2.43928	2.74731	2.85454	2.71123	1.57897	1.47041	1.52646
38	Nonane, 3-methyl-	Hydrocarbons	12.318	5911-04-6	C10H22	970	971-S	0.558097	0.598161	0.518033	0.97087	1.11025	0.934406	0.765453	0.740953	0.789953	#N/A	#N/A	#N/A	0.869567	0.856925	0.863246	#N/A	#N/A	#N/A	#N/A	#N/A	#N/A	#N/A	#N/A	#N/A	#N/A	#N/A	#N/A
39	1-Heptanol	Alcohols	12.318	111-70-6	C7H16O	971	970-S	#N/A	#N/A	#N/A	#N/A	#N/A	#N/A	5.71146	6.12987	5.94158	#N/A	#N/A	#N/A	#N/A	#N/A	#N/A	#N/A	#N/A	#N/A	#N/A	#N/A	#N/A	#N/A	#N/A	#N/A	#N/A	#N/A	#N/A
40	2H-Pyran, 2-ethenyltetrahydro-2,6,6-trimethyl-	Ethers	12.401	7392-19-0	C10H18O	973	972-S	1.49191	1.59231	1.52447	3.96274	4.03453	4.03954	0.902797	1.13543	1.06807	1.37259	1.49976	1.12826	3.04398	3.17402	3.6906	2.17911	2.29181	2.28434	2.78297	2.74916	2.76607	3.38954	3.2352	3.54388	#N/A	#N/A	#N/A
41	2-Hexene, 3,5,5-trimethyl-	Hydrocarbons	12.478	26456-76-8	C9H18	975	985-S	#N/A	#N/A	#N/A	#N/A	#N/A	#N/A	#N/A	#N/A	#N/A	#N/A	#N/A	#N/A	#N/A	#N/A	#N/A	#N/A	#N/A	#N/A	7.32031	7.67783	6.9628	#N/A	#N/A	#N/A	#N/A	#N/A	#N/A
42	β-Pinene	Hydrocarbons	12.567	127-91-3	C10H16	978	979-S	7.40023	7.47296	7.56926	15.9111	15.956	15.0009	#N/A	#N/A	#N/A	9.58549	9.48442	9.68657	#N/A	#N/A	#N/A	#N/A	#N/A	#N/A	21.7233	20.5147	21.5188	#N/A	#N/A	#N/A	19.8356	19.3754	19.9151
43	Bicyclo[3.1.0]hexane, 4-methylene-1-(1-methylethyl)-	Hydrocarbons	12.568	3387-41-5	C10H16	978	974-S	#N/A	#N/A	#N/A	12.9718	12.9902	12.981	18.8399	17.8713	17.9028	#N/A	#N/A	#N/A	18.4726	18.6514	18.474	19.9749	19.904	20.4333	#N/A	#N/A	#N/A	20.0888	20.9841	19.1936	#N/A	#N/A	#N/A
44	1-Octen-3-one	Ketones	12.645	4312-99-6	C8H14O	980	979-S	#N/A	#N/A	#N/A	#N/A	#N/A	#N/A	#N/A	#N/A	#N/A	#N/A	#N/A	#N/A	19.252	19.2828	19.2211	#N/A	#N/A	#N/A	19.7427	20.0519	20.5292	13.1924	11.5085	12.3505	11.8255	11.2087	11.8394
45	1-Octen-3-ol	Alcohols	12.65	3391-86-4	C8H16O	980	980-S	6.40378	7.11447	7.20099	7.89827	7.8967	7.88028	8.73849	8.07718	8.62036	8.34693	8.94481	8.71475	12.577	13.3439	13.2135	11.9032	11.532	11.1755	11.663	11.1397	12.3673	8.53523	8.91222	8.21879	8.00618	8.2396	8.16389
46	1,3-Cyclohexadiene, 1,5,5,6-tetramethyl-	Hydrocarbons	12.812	514-94-3	C10H16	984	976-S	#N/A	#N/A	#N/A	#N/A	#N/A	#N/A	#N/A	#N/A	#N/A	#N/A	#N/A	#N/A	1.08801	0.9261	0.957055	#N/A	#N/A	#N/A	#N/A	#N/A	#N/A	#N/A	#N/A	#N/A	#N/A	#N/A	#N/A
47	3-Octanone	Ketones	12.901	106-68-3	C8H16O	987	986-S	2.44913	2.77817	2.75135	4.64671	4.40842	4.03252	4.59228	4.19118	4.52741	3.9421	4.03559	4.12908	#N/A	#N/A	#N/A	#N/A	#N/A	#N/A	#N/A	#N/A	#N/A	#N/A	#N/A	#N/A	#N/A	#N/A	#N/A
48	5-Hepten-2-one, 6-methyl-	Ketones	12.901	110-93-0	C8H14O	987	986-S	57.4206	60.2895	57.8369	77.2581	74.6694	77.895	71.264	71.4764	75.7069	66.0462	67.9703	67.7641	95.4411	92.8687	97.4161	61.6806	61.1247	61.8318	56.0474	56.4529	57.9252	50.9412	50.3013	50.2418	47.0188	47.2177	47.1453
49	1-Decene	Hydrocarbons	13.062	872-05-9	C10H20	991	989-S	#N/A	#N/A	#N/A	#N/A	#N/A	#N/A	#N/A	#N/A	#N/A	#N/A	#N/A	#N/A	#N/A	#N/A	#N/A	#N/A	#N/A	#N/A	0.440039	0.431444	0.448634	#N/A	#N/A	#N/A	#N/A	#N/A	#N/A
50	Heptane, 2,2,4,6,6-pentamethyl-	Hydrocarbons	13.067	13475-82-6	C12H26	991	990-S	2.98438	3.03163	3.35723	#N/A	#N/A	#N/A	#N/A	#N/A	#N/A	5.77723	5.29401	5.81994	6.64972	6.73808	6.73815	5.04981	5.17722	5.27968	5.49532	5.15008	5.17008	4.76498	4.84425	4.32611	4.74952	5.09926	5.08348
51	Furan, 2-pentyl-	Furans	13.067	3777-69-3	C9H14O	991	993-S	53.2928	54.8437	54.5688	76.9431	79.4605	78.4371	83.6409	83.1733	83.7264	87.59	88.445	89.5495	102.83	104.78	104.59	81.7148	80.5782	80.728	82.6742	82.3286	82.7019	62.9131	62.6791	62.4848	61.522	61.7013	61.297
52	β-Myrcene	Hydrocarbons	13.067	123-35-3	C10H16	991	991-S	0.684985	0.62504	0.74493	1.37904	1.42652	1.33155	0.931852	1.14162	1.06777	#N/A	#N/A	#N/A	1.85114	1.80955	1.85359	2.35154	2.27104	2.21997	2.78296	2.99404	3.03085	3.45359	3.38662	3.17707	2.31518	2.80082	2.58163
53	Mesitylene	Hydrocarbons	13.15	108-67-8	C9H12	994	972-S	16.0407	18.1778	18.2742	23.395	23.294	23.0469	27.2835	27.003	27.5639	18.0896	18.357	18.2778	32.1132	32.0374	32.1598	19.4621	19.8253	19.1885	21.0015	21.3353	21.1684	21.4124	21.256	21.0995	18.3699	18.0154	18.1181
54	3,3-Dimethylcyclohexanone	Ketones	13.234	2979-19-3	C8H14O	996	996-S	2.23972	2.79207	2.11544	8.12307	8.805	8.16593	2.97239	2.93542	3.09845	#N/A	#N/A	#N/A	7.42832	7.35908	7.68776	#N/A	#N/A	#N/A	#N/A	#N/A	#N/A	#N/A	#N/A	#N/A	#N/A	#N/A	#N/A
55	Hexanoic acid, ethyl ester	Esters	13.401	123-66-0	C8H16O2	1000	999-S	1.10898	1.38676	1.40288	#N/A	#N/A	#N/A	6.27805	6.48637	6.99428	1.5739	1.64972	1.71327	2.04323	1.90547	2.05367	2.52354	2.55581	2.54631	#N/A	#N/A	#N/A	7.75781	6.98533	7.53028	2.82384	3.04748	3.14352
56	Decane	Hydrocarbons	13.401	124-18-5	C10H22	1000	1000-S	#N/A	#N/A	#N/A	#N/A	#N/A	#N/A	3.96503	3.77886	3.87194	#N/A	#N/A	#N/A	5.64747	5.43953	5.65542	#N/A	#N/A	#N/A	#N/A	#N/A	#N/A	#N/A	#N/A	#N/A	#N/A	#N/A	#N/A
57	trans-2-(2-Pentenyl)furan	Furans	13.478	70424-14-5	C9H12O	1003	1002-S	#N/A	#N/A	#N/A	#N/A	#N/A	#N/A	#N/A	#N/A	#N/A	#N/A	#N/A	#N/A	#N/A	#N/A	#N/A	51.839	50.815	51.4682	49.8588	49.6722	51.4502	33.1251	33.0132	32.7805	33.6572	33.8759	34.298
58	Octanal	Aldehydes	13.484	124-13-0	C8H16O	1003	1003-S	44.2024	44.267	44.9411	46.4653	46.5747	44.4496	44.6113	43.5812	44.1421	48.4115	48.4304	49.4169	55.2667	57.7779	57.8433	#N/A	#N/A	#N/A	#N/A	#N/A	#N/A	#N/A	#N/A	#N/A	#N/A	#N/A	#N/A
59	2,6-Octadiene, 2,6-dimethyl-	Hydrocarbons	13.485	2792-39-4	C10H18	1002	980-S	#N/A	#N/A	#N/A	#N/A	#N/A	#N/A	#N/A	#N/A	#N/A	#N/A	#N/A	#N/A	#N/A	#N/A	#N/A	#N/A	#N/A	#N/A	#N/A	#N/A	#N/A	2.07686	1.82942	2.08198	#N/A	#N/A	#N/A
60	Pyrazine, trimethyl-	Others	13.485	14667-55-1	C7H10N2	1003	1004-S	#N/A	#N/A	#N/A	#N/A	#N/A	#N/A	#N/A	#N/A	#N/A	#N/A	#N/A	#N/A	#N/A	#N/A	#N/A	#N/A	#N/A	#N/A	#N/A	#N/A	#N/A	10.4102	10.7273	10.7077	#N/A	#N/A	#N/A
61	(2R,5S)-2-Methyl-5-(prop-1-en-2-yl)-2-vinyltetrahydrofuran	Furans	13.734	54750-69-5	C10H16O	1010	1007-S	4.71217	4.0651	4.18201	7.34816	7.22324	7.10332	7.15049	7.01104	6.87158	6.57117	5.89071	6.01024	26.1272	26.3222	26.5172	4.49943	4.48927	4.51902	9.61962	9.96725	9.37522	5.0626	5.258	5.28856	#N/A	#N/A	#N/A
62	(+)-4-Carene	Hydrocarbons	13.818	29050-33-7	C10H16	1012	1009-S	#N/A	#N/A	#N/A	0.541773	0.793785	0.667779	#N/A	#N/A	#N/A	#N/A	#N/A	#N/A	#N/A	#N/A	#N/A	#N/A	#N/A	#N/A	#N/A	#N/A	#N/A	#N/A	#N/A	#N/A	#N/A	#N/A	#N/A
63	2,4-Heptadienal, (E,E)-	Aldehydes	13.818	4313-03-5	C7H10O	1012	1012-S	#N/A	#N/A	#N/A	10.9758	10.6532	10.1997	14.354	15.4281	15.1171	17.9261	17.1556	17.5992	30.5047	30.4236	30.8575	44.4817	44.611	44.4438	46.7871	48.2619	46.5149	47.1368	47.6728	46.7059	52.122	52.2757	51.1163
64	2-Carene	Hydrocarbons	14.061	554-61-0	C10H16	1019	1001-S	#N/A	#N/A	#N/A	#N/A	#N/A	#N/A	0.910097	0.918338	1.00186	#N/A	#N/A	#N/A	2.89852	2.52379	2.86741	1.92915	1.95996	1.94456	#N/A	#N/A	#N/A	#N/A	#N/A	#N/A	1.89858	1.95457	1.84259
65	Nonane, 2,6-dimethyl-	Hydrocarbons	14.229	17302-28-2	17302-28-2	1023	1019-S	#N/A	#N/A	#N/A	#N/A	#N/A	#N/A	#N/A	#N/A	#N/A	#N/A	#N/A	#N/A	#N/A	#N/A	#N/A	#N/A	#N/A	#N/A	#N/A	#N/A	#N/A	#N/A	#N/A	#N/A	2.18393	1.97099	1.95805
66	Benzene, 1-methoxy-4-methyl-	Methoxybenzenes	14.234	104-93-8	C8H10O	1024	1021-S	2.00031	1.87783	2.80121	4.98091	5.24406	5.71775	#N/A	#N/A	#N/A	3.40273	3.211	3.25824	#N/A	#N/A	#N/A	2.42783	2.47554	2.40168	#N/A	#N/A	#N/A	4.30131	4.47714	4.12548	#N/A	#N/A	#N/A
67	p-Cymene	Hydrocarbons	14.317	99-87-6	C10H14	1025	1025-S	5.45521	5.52771	5.60021	11.3393	11.4174	10.459	#N/A	#N/A	#N/A	9.70424	9.46149	9.96035	15.9841	16.0875	16.4317	14.0153	14.6882	14.1372	15.6938	16.38	15.8725	11.7231	11.7955	11.6506	8.73979	8.90509	8.88264
68	D-Limonene	Ketones	14.484	5989-27-5	C10H16	1030	1031-S	66.9022	67.0688	66.7355	60.7065	60.73	60.7535	41.2048	40.2383	41.7216	79.5978	80.3618	80.944	53.0409	53.9602	52.8794	80.4288	80.1207	79.7747	65.7509	64.1776	64.7697	84.8046	84.3018	81.0532	51.5389	49.1458	48.8423
69	Eucalyptol	Alcohols	14.568	470-82-6	C10H18O	1032	1032-S	#N/A	#N/A	#N/A	3.58034	3.74302	3.16734	7.24612	7.50545	7.15707	5.35284	5.08909	5.61658	6.3137	6.25604	6.30871	#N/A	#N/A	#N/A	6.00835	6.04467	5.82211	3.75253	4.05789	3.54946	6.51632	6.80036	6.42278
70	3-Cyclohexene-1-carboxaldehyde, 4-methyl-	Aldehydes	14.65	7560-64-7	C8H12O	1035	1024-S	2.54259	2.59145	2.56702	5.45127	5.3375	5.59543	8.44421	7.61655	7.7889	9.51386	10.587	9.39598	7.06212	6.58768	7.10192	7.72715	7.75408	7.8147	9.03726	9.14448	9.07584	#N/A	#N/A	#N/A	3.463	3.68917	3.91535
71	Benzyl alcohol	Alcohols	14.651	100-51-6	C7H8O	1035	1036-S	#N/A	#N/A	#N/A	4.26135	8.72245	6.4919	#N/A	#N/A	#N/A	#N/A	#N/A	#N/A	#N/A	#N/A	#N/A	#N/A	#N/A	#N/A	#N/A	#N/A	#N/A	#N/A	#N/A	#N/A	#N/A	#N/A	#N/A
72	Cyclohexanone, 2,2,6-trimethyl-	Ketones	14.734	2408-37-9	C9H16O	1037	1036-S	15.7754	16.143	16.907	24.1412	24.6752	24.88	14.7645	14.9736	15.3358	18.4583	19.1609	19.0072	35.4186	35.505	36.9215	24.1359	24.466	24.4238	26.9539	25.0283	26.7754	19.6365	19.1234	19.4458	21.57	21.1254	21.0707
73	trans-β-Ocimene	Hydrocarbons	14.818	3779-61-1	C10H16	1039	1049-S	#N/A	#N/A	#N/A	1.28299	1.31584	1.25014	#N/A	#N/A	#N/A	2.5773	2.2692	2.8854	#N/A	#N/A	#N/A	#N/A	#N/A	#N/A	15.1048	15.5097	15.3072	8.04026	7.7218	8.00589	5.68482	5.35055	5.00692
74	Hexanoic acid, 2-ethyl-, methyl ester	Esters	14.984	816-19-3	C9H18O2	1044	1043-S	#N/A	#N/A	#N/A	#N/A	#N/A	#N/A	#N/A	#N/A	#N/A	2.14313	2.09304	1.99321	#N/A	#N/A	#N/A	#N/A	#N/A	#N/A	#N/A	#N/A	#N/A	#N/A	#N/A	#N/A	#N/A	#N/A	#N/A
75	Benzeneacetaldehyde	Aldehydes	15.068	122-78-1	C8H8O	1047	1045-S	#N/A	#N/A	#N/A	2.8471	2.8262	2.50424	2.26074	2.20747	2.65692	#N/A	#N/A	#N/A	4.69941	4.7062	4.61414	5.14713	5.28453	5.2763	9.74042	9.35472	9.67542	11.0816	11.479	11.9181	3.2658	3.52381	3.62064
76	1,3,6-Octatriene, 3,7-dimethyl-, (Z)-	Hydrocarbons	15.234	3338-55-4	C10H16	1050	1038-S	0.539928	0.676994	0.602862	#N/A	#N/A	#N/A	#N/A	#N/A	#N/A	0.994084	1.03566	1.0185	#N/A	#N/A	#N/A	1.79527	1.90797	1.89976	#N/A	#N/A	#N/A	#N/A	#N/A	#N/A	#N/A	#N/A	#N/A
77	1H-Pyrrole-2-carboxaldehyde, 1-ethyl-	Others	15.317	2167-14-8	C7H9NO	1054	1046-S	2.99414	2.71735	2.78344	2.57914	2.58259	2.52759	#N/A	#N/A	#N/A	2.77163	2.83275	2.72007	2.31272	2.37453	2.35607	5.63217	5.42394	5.83059	#N/A	#N/A	#N/A	7.70212	7.11563	7.89041	3.65268	3.76242	3.28286
78	Benzene, 1-methyl-3-propyl-	Hydrocarbons	15.484	1074-43-7	C10H14	1057	1037-S	1.47888	1.43261	1.38635	#N/A	#N/A	#N/A	#N/A	#N/A	#N/A	1.19028	1.33075	1.33516	#N/A	#N/A	#N/A	1.8476	2.15287	1.91506	#N/A	#N/A	#N/A	1.81287	1.80044	1.80666	0.930325	1.16624	0.955082
79	2-Octenal, (E)-	Aldehydes	15.567	2548-87-0	C8H14O	1060	1060-S	17.8583	16.5464	17.1269	21.6579	21.2864	21.4821	22.2771	22.3414	22.1135	37.1705	38.2057	37.4804	42.2398	43.2673	43.5431	42.981	42.8033	42.1659	40.759	39.4857	38.6639	27.7634	27.1511	27.6155	26.36	25.2101	26.7228
80	γ-Terpinene	Hydrocarbons	15.645	99-85-4	99-85-4	1062	1060-S	#N/A	#N/A	#N/A	#N/A	#N/A	#N/A	#N/A	#N/A	#N/A	#N/A	#N/A	#N/A	#N/A	#N/A	#N/A	#N/A	#N/A	#N/A	#N/A	#N/A	#N/A	#N/A	#N/A	#N/A	2.24655	2.13199	2.5994
81	Decane, 4-methyl-	Hydrocarbons	15.651	2847-72-5	C11H24	1061	1060-S	3.8486	4.36147	4.01289	4.79601	4.80118	5.00635	8.30448	8.31672	8.33469	7.70957	7.72439	7.50073	9.24892	8.53772	9.96055	7.0602	7.77151	7.31362	10.0237	10.278	10.5323	8.26088	7.75248	8.48506	6.95856	7.01219	6.91526
82	Decane, 2-methyl-	Hydrocarbons	15.817	6975-98-0	C11H24	1066	1064-S	1.64421	2.00922	1.73343	1.68815	1.76544	1.77384	3.0834	3.19687	3.08199	6.70613	6.69073	6.67533	3.07249	3.17833	3.20761	4.92092	5.18607	5.05349	2.36866	2.92542	2.48218	3.46197	3.30254	3.7905	2.0852	2.13564	2.46598
83	Acetophenone	Ketones	15.901	98-86-2	C8H8O	1070	1066-S	7.32762	7.26591	7.07172	10.1674	10.1405	10.0772	5.94338	6.11239	6.02233	7.93412	7.44688	7.92542	3.83583	3.97114	3.58451	7.16474	6.99638	6.8245	#N/A	#N/A	#N/A	8.33385	8.62365	8.69469	12.629	12.1921	12.975
84	Decane, 3-methyl-	Hydrocarbons	15.984	13151-34-3	C11H24	1070	1071-S	2.73027	3.04773	2.78094	2.69115	2.51253	2.87409	4.49659	4.55229	4.17738	5.83708	5.97582	5.9922	6.10171	6.01429	6.16144	6.06683	6.06395	5.92678	4.78852	4.1978	4.51897	6.20888	6.03617	6.54514	7.77179	7.76737	7.13048
85	1-Octanol	Alcohols	16.068	111-87-5	C8H18O	1073	1070-S	#N/A	#N/A	#N/A	1.32069	1.34646	1.37223	9.70086	9.16024	9.43055	#N/A	#N/A	#N/A	7.98091	7.9121	8.09247	#N/A	#N/A	#N/A	#N/A	#N/A	#N/A	2.82062	2.97707	2.66416	#N/A	#N/A	#N/A
86	2-Furanmethanol, 5-ethenyltetrahydro-α,α,5-trimethyl-, cis-	Furans	16.151	5989-33-3	C10H18O2	1075	1074-S	27.8231	27.035	26.5185	90.3075	93.972	92.6496	21.0967	21.3349	21.9314	38.6428	38.7399	38.1327	82.8846	81.2347	83.0294	57.4908	56.6235	57.501	57.7978	57.3488	57.3447	40.8694	40.0235	40.7154	48.1369	50.2595	50.3528
87	Benzene, 4-ethyl-1,2-dimethyl-	Hydrocarbons	16.568	934-80-5	C10H14	1087	1085-S	#N/A	#N/A	#N/A	#N/A	#N/A	#N/A	3.92128	3.76282	3.54205	#N/A	#N/A	#N/A	#N/A	#N/A	#N/A	#N/A	#N/A	#N/A	#N/A	#N/A	#N/A	#N/A	#N/A	#N/A	#N/A	#N/A	#N/A
88	Pyrazine, tetramethyl-	Others	16.651	1124-11-4	C8H12N2	1090	1087-S	#N/A	#N/A	#N/A	#N/A	#N/A	#N/A	11.9522	11.3304	10.7087	24.2256	24.5498	24.1777	#N/A	#N/A	#N/A	42.3344	41.3303	41.984	29.0856	29.2993	28.6673	23.0443	23.1263	22.0645	87.0846	8.48769	8.304
89	Cyclohexene, 1-methyl-4-(1-methylethylidene)-	Hydrocarbons	16.728	586-62-9	C10H16	1091	1088-S	#N/A	#N/A	#N/A	#N/A	#N/A	#N/A	#N/A	#N/A	#N/A	#N/A	#N/A	#N/A	#N/A	#N/A	#N/A	2.86214	2.95496	2.66598	3.90823	3.5415	3.84862	5.60519	5.09577	4.94031	#N/A	#N/A	#N/A
90	trans-Linalool oxide (furanoid)	Furans	16.735	34995-77-2	C10H18O2	1091	1086-S	#N/A	#N/A	#N/A	79.9261	83.1464	84.9027	12.2072	12.5256	12.8439	25.2653	25.6858	24.4756	80.186	83.3371	81.7615	58.3804	57.9307	58.0343	43.6228	42.3234	43.3793	#N/A	#N/A	#N/A	76.3245	77.7405	77.1943
91	2-Nonanone	Ketones	16.817	821-55-6	C9H18O	1094	1092-S	8.61241	8.67939	9.79525	#N/A	#N/A	#N/A	16.5391	15.1363	16.2448	#N/A	#N/A	#N/A	#N/A	#N/A	#N/A	#N/A	#N/A	#N/A	#N/A	#N/A	#N/A	#N/A	#N/A	#N/A	#N/A	#N/A	#N/A
92	Furan, 2-hexyl-	Furans	16.818	3777-70-6	C10H16O	1094	1094-S	0.395337	0.312475	0.478199	#N/A	#N/A	#N/A	1.00379	1.182	1.31619	#N/A	#N/A	#N/A	#N/A	#N/A	#N/A	#N/A	#N/A	#N/A	#N/A	#N/A	#N/A	#N/A	#N/A	#N/A	#N/A	#N/A	#N/A
93	3,5-Octadien-2-one, (E,E)-	Ketones	16.901	30086-02-3	C8H12O	1096	1073-S	1.6788	1.69056	1.89885	#N/A	#N/A	#N/A	13.1358	13.3424	13.6819	12.1549	13.321	12.7775	15.8185	15.6481	15.2333	14.1368	14.5242	13.7615	26.6477	27.2778	25.2575	21.0735	21.8197	21.0971	23.3302	24.5473	24.3011
94	Benzoic acid, methyl ester	Esters	16.984	93-58-3	C8H8O2	1099	1094-S	1.86584	1.73003	1.69421	2.10959	2.89631	2.00295	7.45631	7.60908	7.30355	#N/A	#N/A	#N/A	#N/A	#N/A	#N/A	2.2264	2.28757	2.29694	#N/A	#N/A	#N/A	2.52194	2.45971	2.173	6.63367	6.82524	6.44211
95	Undecane	Hydrocarbons	17.067	1120-21-4	C11H24	1100	1100-A	4.32405	3.79737	3.15035	14.1722	14.294	13.0969	6.76657	6.43384	6.24616	15.6315	15.8942	15.3688	9.73159	9.51918	9.94399	6.80728	6.78829	6.82627	#N/A	#N/A	#N/A	6.75265	6.15442	6.45354	6.07895	6.15199	6.30485
96	Linalool	Alcohols	17.151	78-70-6	C10H18O	1103	1099-S	#N/A	#N/A	#N/A	25.1533	25.2438	25.2043	28.457	28.6921	28.8465	33.3387	34.6527	33.1681	52.0065	54.429	54.1943	56.6441	56.7228	56.5282	55.4544	55.3177	55.3482	56.9854	58.7271	59.7167	142.256	143.553	141.558
97	6-Methyl-3,5-heptadiene-2-one	Ketones	17.317	1604-28-0	C8H12O	1108	1107-S	6.81457	7.04564	7.30028	25.8621	25.9845	23.5885	21.6977	20.0369	20.7372	24.6417	24.864	23.6787	36.031	36.7369	37.5569	16.9658	15.707	16.1326	20.4826	20.4662	20.1098	20.6594	20.8411	20.7506	18.7763	18.4484	18.9732
98	Nonanal	Aldehydes	17.317	124-19-6	C9H18O	1107	1104-S	174.85	171.863	173.356	154.157	158.012	153.651	150.173	150.078	150.552	158.538	162.906	160.161	137.111	133.985	137.272	142.893	139.128	138.661	121.905	121.015	119.087	139.799	135.73	134.928	113.004	114.871	114.828
99	Hydroxylamine, O-decyl-	Others	17.318	29812-79-1	C10H23NO	1107	1100-S	#N/A	#N/A	#N/A	1.92584	1.90723	1.91653	#N/A	#N/A	#N/A	3.38722	3.47108	3.30335	#N/A	#N/A	#N/A	2.01116	2.61935	2.31525	#N/A	#N/A	#N/A	#N/A	#N/A	#N/A	#N/A	#N/A	#N/A
100	2H-Pyran-3(4H)-one, 6-ethenyldihydro-2,2,6-trimethyl-	Ketones	17.402	33933-72-1	C10H16O2	1110	1108-S	#N/A	#N/A	#N/A	11.9751	12.0157	11.7433	4.63987	4.73176	4.17979	#N/A	#N/A	#N/A	3.98587	3.98628	4.09792	#N/A	#N/A	#N/A	3.2147	3.05673	3.37266	#N/A	#N/A	#N/A	#N/A	#N/A	#N/A
101	Naphthalene, decahydro-2-methyl-	Hydrocarbons	17.567	2958-76-1	C11H20	1114	1129-S	#N/A	#N/A	#N/A	#N/A	#N/A	#N/A	#N/A	#N/A	#N/A	3.88222	4.07022	3.95822	#N/A	#N/A	#N/A	#N/A	#N/A	#N/A	4.2003	4.44174	3.97419	#N/A	#N/A	#N/A	#N/A	#N/A	#N/A
102	Fenchol	Alcohols	17.645	1632-73-1	C10H18O	1117	1114-S	#N/A	#N/A	#N/A	#N/A	#N/A	#N/A	#N/A	#N/A	#N/A	#N/A	#N/A	#N/A	#N/A	#N/A	#N/A	#N/A	#N/A	#N/A	3.58937	3.33915	3.08893	#N/A	#N/A	#N/A	6.33014	6.82187	6.65165
103	2-Acetyl-1-ethylpyrrole	Others	17.651	39741-41-8	C8H11NO	1117	1113-S	0.434156	0.404396	0.463915	#N/A	#N/A	#N/A	#N/A	#N/A	#N/A	#N/A	#N/A	#N/A	#N/A	#N/A	#N/A	#N/A	#N/A	#N/A	#N/A	#N/A	#N/A	3.86763	3.64089	4.09437	#N/A	#N/A	#N/A
104	Benzene, 1,2,4,5-tetramethyl-	Hydrocarbons	17.734	95-93-2	C10H14	1119	1115-S	#N/A	#N/A	#N/A	5.94767	6.54952	6.34582	#N/A	#N/A	#N/A	7.16105	7.78064	7.47085	2.71813	2.80491	2.76152	5.08279	5.32758	5.19276	2.37478	2.28334	2.46622	4.28794	4.88848	4.95199	#N/A	#N/A	#N/A
105	(E)-4,8-Dimethylnona-1,3,7-triene	Hydrocarbons	17.734	19945-61-0	C11H18	1118	1116-S	#N/A	#N/A	#N/A	#N/A	#N/A	#N/A	#N/A	#N/A	#N/A	0.923743	0.906531	0.892672	#N/A	#N/A	#N/A	0.889813	0.851616	0.800264	#N/A	#N/A	#N/A	#N/A	#N/A	#N/A	#N/A	#N/A	#N/A
106	2-Cyclohexene-1-carboxaldehyde, 2,6,6-trimethyl-	Aldehydes	17.818	432-24-6	C10H16O	1121	1116-S	#N/A	#N/A	#N/A	4.34196	5.42066	4.88158	4.67279	5.03612	4.30945	3.69565	3.79241	3.88917	5.44546	5.44415	5.37591	4.34873	4.33594	4.53362	9.07207	9.32904	9.10614	3.8168	3.53485	3.60944	3.23812	3.09503	3.30682
107	Benzene, 1,2,3,4-tetramethyl-	Hydrocarbons	17.895	488-23-3	488-23-3	1123	1144-S	#N/A	#N/A	#N/A	#N/A	#N/A	#N/A	#N/A	#N/A	#N/A	#N/A	#N/A	#N/A	#N/A	#N/A	#N/A	#N/A	#N/A	#N/A	#N/A	#N/A	#N/A	#N/A	#N/A	#N/A	2.43764	2.37475	2.31186
108	Isophorone	Ketones	17.901	78-59-1	C9H14O	1124	1124-S	7.76393	7.02215	7.33158	11.5693	12.2388	12.8998	5.50642	5.344	5.21359	10.1909	10.4474	10.2274	7.66284	8.1674	7.91512	5.5009	5.06161	5.37276	6.86774	6.36714	6.10533	6.27642	6.51294	6.62979	6.93398	6.53082	6.7324
109	3,5-Dimethylanisole	Methoxybenzenes	17.902	874-63-5	C9H12O	1124	1128-S	#N/A	#N/A	#N/A	5.56685	6.02182	5.9086	3.66758	3.94313	3.39203	#N/A	#N/A	#N/A	#N/A	#N/A	#N/A	#N/A	#N/A	#N/A	#N/A	#N/A	#N/A	#N/A	#N/A	#N/A	#N/A	#N/A	#N/A
110	Decane, 3,7-dimethyl-	Hydrocarbons	17.979	17312-54-8	17312-54-8	1125	1126-S	#N/A	#N/A	#N/A	#N/A	#N/A	#N/A	#N/A	#N/A	#N/A	#N/A	#N/A	#N/A	#N/A	#N/A	#N/A	#N/A	#N/A	#N/A	#N/A	#N/A	#N/A	#N/A	#N/A	#N/A	4.27539	4.45199	4.62858
111	trans-Decalin, 2-methyl-	Hydrocarbons	18.151	4683-94-7	C11H20	1130	1138-S	#N/A	#N/A	#N/A	#N/A	#N/A	#N/A	3.66358	3.42459	3.18559	#N/A	#N/A	#N/A	#N/A	#N/A	#N/A	#N/A	#N/A	#N/A	#N/A	#N/A	#N/A	#N/A	#N/A	#N/A	#N/A	#N/A	#N/A
112	2,3-Dimethylanisole	Methoxybenzenes	18.401	2944-49-2	C9H12O	1137	1144-S	#N/A	#N/A	#N/A	4.49105	4.90569	5.07642	3.02841	3.23638	2.92043	#N/A	#N/A	#N/A	#N/A	#N/A	#N/A	#N/A	#N/A	#N/A	#N/A	#N/A	#N/A	#N/A	#N/A	#N/A	#N/A	#N/A	#N/A
113	Decane, 2,4,6-trimethyl-	Hydrocarbons	18.562	62108-27-4	62108-27-4	1141	1121-S	#N/A	#N/A	#N/A	#N/A	#N/A	#N/A	#N/A	#N/A	#N/A	#N/A	#N/A	#N/A	#N/A	#N/A	#N/A	#N/A	#N/A	#N/A	#N/A	#N/A	#N/A	#N/A	#N/A	#N/A	4.26906	4.29836	4.23976
114	3-Nonen-2-one	Ketones	18.567	14309-57-0	C9H16O	1142	1142-S	4.05745	3.96559	3.87373	8.22455	8.31753	8.98259	6.62635	6.45926	6.07141	4.94562	5.23981	5.16599	9.65803	9.62064	10.0286	5.43904	5.32886	5.54922	6.05019	5.9542	6.34618	#N/A	#N/A	#N/A	#N/A	#N/A	#N/A
115	Decane, 3,8-dimethyl-	Hydrocarbons	18.567	17312-55-9	C12H26	1141	1138-S	#N/A	#N/A	#N/A	#N/A	#N/A	#N/A	#N/A	#N/A	#N/A	2.42339	2.23308	2.21974	#N/A	#N/A	#N/A	2.35774	2.4683	2.24717	#N/A	#N/A	#N/A	#N/A	#N/A	#N/A	#N/A	#N/A	#N/A
116	1H-Indene, 2,3-dihydro-4-methyl-	Hydrocarbons	18.567	824-22-6	C10H12	1142	1141-S	#N/A	#N/A	#N/A	#N/A	#N/A	#N/A	#N/A	#N/A	#N/A	4.03863	4.15066	4.01676	#N/A	#N/A	#N/A	3.77709	3.26036	3.74362	#N/A	#N/A	#N/A	4.40768	4.7241	5.04999	#N/A	#N/A	#N/A
117	Bicyclo[3.1.1]heptan-2-one, 6,6-dimethyl-, (1R)-	Ketones	18.568	38651-65-9	C9H14O	1142	1135-S	#N/A	#N/A	#N/A	0.953181	1.25442	1.15565	#N/A	#N/A	#N/A	#N/A	#N/A	#N/A	#N/A	#N/A	#N/A	#N/A	#N/A	#N/A	#N/A	#N/A	#N/A	#N/A	#N/A	#N/A	#N/A	#N/A	#N/A
118	2,6,6-Trimethyl-2-cyclohexene-1,4-dione	Ketones	18.734	1125-21-9	C9H12O2	1147	1144-S	5.6807	5.10813	5.85637	10.106	10.6944	10.2116	5.11457	5.02229	5.19206	9.37921	9.10045	8.98984	12.2445	12.8347	13.2571	6.26627	6.00988	6.01715	8.04538	7.74868	7.51211	3.97657	4.06155	4.15054	5.05994	5.76088	5.98365
119	(R,S)-5-Ethyl-6-methyl-3E-hepten-2-one	Ketones	18.817	57283-79-1	C10H18O	1148	1144-S	15.2722	14.2925	15.8836	17.3589	18.7089	18.5924	26.7206	25.5696	26.5894	22.7497	21.82	22.1075	22.7826	22.9411	22.2406	12.6065	12.8483	12.267	15.0147	15.607	15.3114	9.70585	9.53515	9.66733	7.35168	7.32705	7.81454
120	Benzene, 1,2-dimethoxy-	Methoxybenzenes	18.817	91-16-7	C8H10O2	1149	1147-S	11.0378	10.1859	11.9375	22.2656	22.7537	22.8401	7.42772	6.92962	6.92731	15.1337	15.2995	15.2134	23.495	23.2026	23.508	17.993	17.5527	17.2966	16.6336	16.3068	16.1257	15.4998	15.2133	15.1124	16.1472	16.4388	16.469
121	(+)-2-Bornanone	Ketones	18.817	464-49-3	C10H16O	1149	1144-S	#N/A	#N/A	#N/A	#N/A	#N/A	#N/A	#N/A	#N/A	#N/A	18.0032	18.4869	18.0573	11.8957	11.9571	11.8344	12.4847	12.8686	12.5488	9.90976	9.81597	10.6036	#N/A	#N/A	#N/A	#N/A	#N/A	#N/A
122	Camphor	Hydrocarbons	18.818	76-22-2	C10H16O	1149	1145-S	#N/A	#N/A	#N/A	28.9276	30.4581	29.3971	#N/A	#N/A	#N/A	#N/A	#N/A	#N/A	#N/A	#N/A	#N/A	#N/A	#N/A	#N/A	#N/A	#N/A	#N/A	#N/A	#N/A	#N/A	11.1563	11.4904	11.0818
123	Bicyclo[2.2.1]heptan-2-one, 1,7,7-trimethyl-, (1S)-	Ketones	18.818	464-48-2	C10H16O	1149	1145-S	#N/A	#N/A	#N/A	#N/A	#N/A	#N/A	#N/A	#N/A	#N/A	#N/A	#N/A	#N/A	#N/A	#N/A	#N/A	#N/A	#N/A	#N/A	#N/A	#N/A	#N/A	11.8999	12.1759	11.6239	#N/A	#N/A	#N/A
124	Decane, 4-ethyl-	Hydrocarbons	18.9	1636-44-8	C12H26	1150	1141-S	#N/A	#N/A	#N/A	#N/A	#N/A	#N/A	#N/A	#N/A	#N/A	4.28877	4.36222	4.21531	#N/A	#N/A	#N/A	#N/A	#N/A	#N/A	#N/A	#N/A	#N/A	#N/A	#N/A	#N/A	#N/A	#N/A	#N/A
125	2,3-Dimethyldecane	Hydrocarbons	19.311	17312-44-6	17312-44-6	1161	1157-N	#N/A	#N/A	#N/A	#N/A	#N/A	#N/A	#N/A	#N/A	#N/A	#N/A	#N/A	#N/A	#N/A	#N/A	#N/A	#N/A	#N/A	#N/A	#N/A	#N/A	#N/A	#N/A	#N/A	#N/A	5.46515	5.32895	5.60135
126	Bicyclo[3.1.0]hexan-2-one, 5-(1-methylethyl)-	Ketones	19.317	513-20-2	C9H14O	1162	1156-S	0.679839	0.745329	0.810819	2.51622	2.85842	2.37948	#N/A	#N/A	#N/A	2.70816	2.81806	2.69825	5.12302	5.50345	5.23037	#N/A	#N/A	#N/A	#N/A	#N/A	#N/A	#N/A	#N/A	#N/A	3.36643	3.04017	3.29269
127	2-Nonenal, (E)-	Aldehydes	19.317	18829-56-6	C9H16O	1162	1162-S	8.42767	7.76652	8.9142	11.4854	11.2177	11.3764	13.1059	12.6508	12.1957	17.6831	17.8874	17.5769	15.7019	16.6555	16.722	12.7264	12.275	12.0597	16.3033	16.048	16.4638	7.47783	7.22899	7.60727	8.94554	8.76246	8.24127
128	Undecane, 4-methyl-	Hydrocarbons	19.317	2980-69-0	C12H26	1161	1160-S	2.11	1.9562	1.8024	#N/A	#N/A	#N/A	#N/A	#N/A	#N/A	#N/A	#N/A	#N/A	#N/A	#N/A	#N/A	#N/A	#N/A	#N/A	#N/A	#N/A	#N/A	#N/A	#N/A	#N/A	#N/A	#N/A	#N/A
129	Naphthalene, 1,2,3,4-tetrahydro-	Hydrocarbons	19.4	119-64-2	C10H12	1165	1155-S	1.8651	1.53083	2.01491	#N/A	#N/A	#N/A	#N/A	#N/A	#N/A	4.11974	4.05209	3.9874	#N/A	#N/A	#N/A	3.84932	3.70833	4.1159	#N/A	#N/A	#N/A	2.58345	2.87631	2.96918	#N/A	#N/A	#N/A
130	Acetic acid, phenylmethyl ester	Esters	19.485	140-11-4	C9H10O2	1167	1164-S	#N/A	#N/A	#N/A	40.0194	40.7657	40.3926	47.7216	48.4093	47.0339	#N/A	#N/A	#N/A	#N/A	#N/A	#N/A	20.9771	20.9106	20.0437	#N/A	#N/A	#N/A	#N/A	#N/A	#N/A	#N/A	#N/A	#N/A
131	1-Propanone, 1-phenyl-	Ketones	19.567	93-55-0	C9H10O	1169	1177-S	16.6214	15.3968	16.3954	#N/A	#N/A	#N/A	#N/A	#N/A	#N/A	#N/A	#N/A	#N/A	16.6268	16.198	16.5376	#N/A	#N/A	#N/A	8.7384	7.79562	8.85285	#N/A	#N/A	#N/A	#N/A	#N/A	#N/A
132	1,4-Cyclohexanedione, 2,2,6-trimethyl-	Ketones	19.651	20547-99-3	C9H14O2	1172	1183-S	2.07695	1.90399	1.76938	2.64819	2.82137	2.23478	#N/A	#N/A	#N/A	4.10431	3.96566	4.54295	3.36333	3.58164	3.28843	4.16268	3.95379	4.17158	2.58987	2.11281	2.63574	#N/A	#N/A	#N/A	3.07288	3.20126	3.12964
133	Undecane, 3-methyl-	Hydrocarbons	19.651	1002-43-3	C12H26	1170	1170-S	6.36751	6.43639	6.50527	8.24112	8.15993	8.32231	#N/A	#N/A	#N/A	14.2799	14.7681	14.024	#N/A	#N/A	#N/A	#N/A	#N/A	#N/A	#N/A	#N/A	#N/A	#N/A	#N/A	#N/A	#N/A	#N/A	#N/A
134	(3R,6S)-2,2,6-Trimethyl-6-vinyltetrahydro-2H-pyran-3-ol	Alcohols	19.651	39028-58-5	C10H18O2	1171	1173-S	#N/A	#N/A	#N/A	9.57466	9.42545	9.92889	#N/A	#N/A	#N/A	#N/A	#N/A	#N/A	13.0621	13.6672	13.756	11.9671	11.7654	12.0557	14.6838	14.0246	14.1843	#N/A	#N/A	#N/A	11.4662	11.3129	10.3896
135	Benzene, 1,3-dimethoxy-	Methoxybenzenes	19.651	151-10-0	C8H10O2	1172	1168-S	#N/A	#N/A	#N/A	#N/A	#N/A	#N/A	4.46119	4.63329	4.48909	#N/A	#N/A	#N/A	#N/A	#N/A	#N/A	#N/A	#N/A	#N/A	#N/A	#N/A	#N/A	#N/A	#N/A	#N/A	#N/A	#N/A	#N/A
136	Levomenthol	Alcohols	19.811	2216-51-5	C10H20O	1176	1175-S	#N/A	#N/A	#N/A	#N/A	#N/A	#N/A	#N/A	#N/A	#N/A	#N/A	#N/A	#N/A	#N/A	#N/A	#N/A	#N/A	#N/A	#N/A	0.94912	1.23342	0.891272	#N/A	#N/A	#N/A	#N/A	#N/A	#N/A
137	Linalool oxide,trans- (pyranoid)	Ethers	19.818	41720-62-1	C10H18O2	1176	1173-S	#N/A	#N/A	#N/A	#N/A	#N/A	#N/A	#N/A	#N/A	#N/A	#N/A	#N/A	#N/A	#N/A	#N/A	#N/A	#N/A	#N/A	#N/A	#N/A	#N/A	#N/A	8.47334	8.86745	8.26156	#N/A	#N/A	#N/A
138	Benzaldehyde, 2,4-dimethyl-	Aldehydes	19.895	15764-16-6	C9H10O	1178	1182-S	#N/A	#N/A	#N/A	#N/A	#N/A	#N/A	#N/A	#N/A	#N/A	#N/A	#N/A	#N/A	#N/A	#N/A	#N/A	#N/A	#N/A	#N/A	9.23687	9.31629	9.39571	#N/A	#N/A	#N/A	#N/A	#N/A	#N/A
139	Benzaldehyde, 4-ethyl-	Aldehydes	19.9	4748-78-1	C9H10O	1178	1180-S	#N/A	#N/A	#N/A	#N/A	#N/A	#N/A	#N/A	#N/A	#N/A	3.49399	3.84007	3.71129	#N/A	#N/A	#N/A	3.11833	3.01681	2.28538	#N/A	#N/A	#N/A	6.98546	6.37926	6.68236	2.86481	3.11339	3.04567
140	(3R,6R)-2,2,6-Trimethyl-6-vinyltetrahydro-2H-pyran-3-ol	Alcohols	19.901	14009-71-3	C10H18O2	1178	1169-S	#N/A	#N/A	#N/A	4.71246	4.92989	4.49503	#N/A	#N/A	#N/A	#N/A	#N/A	#N/A	#N/A	#N/A	#N/A	#N/A	#N/A	#N/A	#N/A	#N/A	#N/A	#N/A	#N/A	#N/A	#N/A	#N/A	#N/A
141	Terpinen-4-ol	Alcohols	19.984	562-74-3	C10H18O	1180	1177-S	2.66575	2.80731	2.94625	5.30861	5.80965	5.318	2.92758	2.82952	2.73146	5.73349	5.84189	5.4956	5.96426	6.12176	6.2617	5.82595	5.99459	5.62164	5.55901	5.55063	5.53911	6.81679	6.079	6.59994	6.41181	6.69492	6.18254
142	Benzene, 1,2,3-trichloro-	Hydrocarbons	19.984	87-61-6	C6H3Cl3	1181	1206-S	20.4214	20.5247	20.6279	#N/A	#N/A	#N/A	#N/A	#N/A	#N/A	#N/A	#N/A	#N/A	#N/A	#N/A	#N/A	#N/A	#N/A	#N/A	#N/A	#N/A	#N/A	#N/A	#N/A	#N/A	#N/A	#N/A	#N/A
143	Naphthalene	Hydrocarbons	20.234	91-20-3	C10H8	1188	1182-S	21.78	22.3683	22.9566	28.1567	29.1432	29.073	16.3187	15.5034	17.1339	32.6313	32.7236	32.7403	#N/A	#N/A	#N/A	27.0948	27.8885	27.3012	13.6224	13.8896	13.5699	21.7938	21.0009	21.4304	13.4681	13.1898	13.872
144	2-Decanone	Ketones	20.484	693-54-9	C10H20O	1194	1193-S	2.02244	2.19162	2.09655	3.61461	3.22117	3.40125	5.38996	5.46482	5.01388	2.26477	2.16646	2.73542	4.80748	4.93175	4.6674	2.16874	2.23696	2.10052	3.6281	3.47577	3.31635	#N/A	#N/A	#N/A	2.96036	2.46571	2.71304
145	α-Terpineol	Alcohols	20.484	98-55-5	C10H18O	1194	1189-S	7.04431	7.12275	7.20855	14.4524	14.7818	14.7269	10.7055	10.9151	10.6766	22.1069	22.0707	22.1296	24.5415	25.2743	24.2743	22.528	23.715	22.7327	21.3573	21.8075	21.1104	21.2899	22.1698	21.2814	57.1301	54.081	57.8736
146	Octanoic acid, ethyl ester	Esters	20.651	106-32-1	C10H20O2	1198	1196-S	1.86487	1.657	1.58322	#N/A	#N/A	#N/A	4.39798	4.89259	4.86369	#N/A	#N/A	#N/A	#N/A	#N/A	#N/A	#N/A	#N/A	#N/A	#N/A	#N/A	#N/A	4.28071	4.7282	4.17568	#N/A	#N/A	#N/A
147	Methyl salicylate	Esters	20.651	119-36-8	C8H8O3	1199	1192-S	2.81716	2.8935	2.77584	2.97539	2.32645	2.39484	2.58662	2.28337	3.31736	3.2891	3.0402	3.01873	9.2949	9.5715	9.16736	10.5496	10.3919	10.4857	15.2489	15.2919	15.7636	15.1563	15.4152	15.0806	89.3519	83.6606	90.7216
148	Dodecane	Hydrocarbons	20.734	112-40-3	C12H26	1200	1200-A	13.2957	13.5831	13.8706	12.8679	13.0147	13.4674	20.8893	20.4021	20.6457	24.1187	24.0714	24.1661	24.9057	24.0191	24.7987	25.3909	25.8408	24.9409	22.6233	22.7459	22.8684	19.5759	19.4761	19.0487	23.1224	23.7258	23.6319
149	1,3-Cyclohexadiene-1-carboxaldehyde, 2,6,6-trimethyl-	Aldehydes	20.817	116-26-7	C10H14O	1204	1201-S	12.8174	12.6068	13.3087	18.6752	18.62	18.7493	20.1708	19.4299	20.4581	35.8209	35.6451	36.9845	53.054	53.0702	53.6986	50.7486	48.884	50.0725	51.7141	51.5026	51.3339	39.2296	38.3873	38.9889	35.3346	36.1783	37.8316
150	3-Dodecene, (Z)-	Hydrocarbons	20.895	7239-23-8	C12H24	1205	1185-S	#N/A	#N/A	#N/A	#N/A	#N/A	#N/A	#N/A	#N/A	#N/A	#N/A	#N/A	#N/A	#N/A	#N/A	#N/A	5.21122	4.76872	4.98997	#N/A	#N/A	#N/A	4.78208	4.28664	4.24026	3.09684	3.57704	3.61664
151	2-Dodecene, (E)-	Hydrocarbons	20.9	7206-13-5	C12H24	1205	1197-S	0.940421	1.14031	1.1402	#N/A	#N/A	#N/A	#N/A	#N/A	#N/A	#N/A	#N/A	#N/A	#N/A	#N/A	#N/A	#N/A	#N/A	#N/A	#N/A	#N/A	#N/A	#N/A	#N/A	#N/A	#N/A	#N/A	#N/A
152	6-Dodecene, (E)-	Hydrocarbons	20.901	7206-17-9	C12H24	1205	1180-S	0.992691	0.951973	1.03341	#N/A	#N/A	#N/A	#N/A	#N/A	#N/A	#N/A	#N/A	#N/A	#N/A	#N/A	#N/A	#N/A	#N/A	#N/A	#N/A	#N/A	#N/A	#N/A	#N/A	#N/A	#N/A	#N/A	#N/A
153	Decanal	Aldehydes	20.984	112-31-2	C10H20O	1208	1206-S	20.1922	20.2386	20.2659	20.9393	20.9191	20.9526	23.2577	23.2462	23.7824	27.019	26.8008	26.3797	26.7087	26.563	26.4174	23.1555	22.9876	23.8197	19.9683	19.0805	19.1928	19.4218	19.7012	19.8246	17.154	17.8533	17.0695
154	Bicyclo[3.1.1]hept-3-en-2-one, 4,6,6-trimethyl-, (1S)-	Ketones	21.151	1196-01-6	C10H14O	1213	1204-S	#N/A	#N/A	#N/A	#N/A	#N/A	#N/A	#N/A	#N/A	#N/A	1.95616	1.76604	1.87593	#N/A	#N/A	#N/A	#N/A	#N/A	#N/A	#N/A	#N/A	#N/A	#N/A	#N/A	#N/A	#N/A	#N/A	#N/A
155	Undecane, 2,6-dimethyl-	Hydrocarbons	21.234	17301-23-4	C13H28	1215	1210-S	1.12295	1.13194	1.14092	#N/A	#N/A	#N/A	#N/A	#N/A	#N/A	2.74026	2.96476	2.75251	2.13426	2.17773	2.02121	#N/A	#N/A	#N/A	#N/A	#N/A	#N/A	#N/A	#N/A	#N/A	#N/A	#N/A	#N/A
156	Benzene, 1,2,4-trichloro-	Hydrocarbons	21.234	120-82-1	C6H3Cl3	1216	1193-S	0.509227	0.535472	0.482981	#N/A	#N/A	#N/A	#N/A	#N/A	#N/A	#N/A	#N/A	#N/A	#N/A	#N/A	#N/A	#N/A	#N/A	#N/A	#N/A	#N/A	#N/A	#N/A	#N/A	#N/A	#N/A	#N/A	#N/A
157	4-Methyleneisophorone	Ketones	21.484	20548-00-9	C10H14O	1223	1233-S	2.2724	2.27564	2.27402	6.21086	6.28884	6.03932	#N/A	#N/A	#N/A	#N/A	#N/A	#N/A	7.11428	7.97292	7.83155	#N/A	#N/A	#N/A	#N/A	#N/A	#N/A	#N/A	#N/A	#N/A	#N/A	#N/A	#N/A
158	2,4-Cycloheptadien-1-one, 2,6,6-trimethyl-	Ketones	21.567	503-93-5	C10H14O	1226	1238-S	3.13728	2.74303	2.4754	#N/A	#N/A	#N/A	4.09058	4.22343	3.88342	9.99376	10.5029	10.1353	12.1564	12.6188	12.3876	6.28951	6.42634	6.36317	8.34811	8.40452	8.88396	#N/A	#N/A	#N/A	13.901	12.4678	13.0564
159	1-Cyclohexene-1-carboxaldehyde, 2,6,6-trimethyl-	Aldehydes	21.567	432-25-7	C10H16O	1225	1220-S	12.9852	12.8995	12.2328	28.929	28.7165	28.4764	11.9806	12.0138	12.6839	19.8135	20.3365	19.5456	37.8882	37.9243	38.4829	32.5036	32.5303	32.3354	34.4836	34.1481	34.5216	20.9213	20.9852	20.963	20.8105	20.6368	20.1479
160	1-Cyclohexene-1-carboxylic acid, 2,6,6-trimethyl-, methyl ester	Esters	22.067	49815-58-9	C11H18O2	1240	1224-N	11.671	11.0664	11.3748	12.793	11.4765	12.5804	10.8904	10.9567	11.0021	7.42173	7.86366	7.12027	3.39837	3.37591	3.23769	1.04243	1.09261	0.984797	#N/A	#N/A	#N/A	#N/A	#N/A	#N/A	#N/A	#N/A	#N/A
161	3,4-Dimethoxytoluene	Methoxybenzenes	22.151	494-99-5	C9H12O2	1243	1233-S	5.59374	5.5938	5.59387	32.4617	32.4544	32.6885	4.48521	4.48818	4.74841	15.2875	15.2928	15.2654	14.6144	14.4933	13.0539	12.2468	12.8816	12.2346	16.5922	16.1052	16.6182	13.4577	13.3334	13.7079	4.07196	4.25791	4.44386
162	2-Cyclohexen-1-one, 5-methyl-2-(1-methylethyl)-	Ketones	22.484	5113-66-6	C10H16O	1252	1251-S	1.39448	1.14559	1.24336	#N/A	#N/A	#N/A	3.64686	3.60874	3.68497	3.76154	3.47476	3.06684	4.56656	4.45986	4.85936	#N/A	#N/A	#N/A	#N/A	#N/A	#N/A	#N/A	#N/A	#N/A	#N/A	#N/A	#N/A
163	Benzene, 1,4-dimethoxy-2-methyl-	Methoxybenzenes	22.484	24599-58-4	C9H12O2	1252	1251-S	#N/A	#N/A	#N/A	5.71072	6.32239	6.09904	1.79536	1.66525	1.48478	#N/A	#N/A	#N/A	#N/A	#N/A	#N/A	#N/A	#N/A	#N/A	#N/A	#N/A	#N/A	#N/A	#N/A	#N/A	#N/A	#N/A	#N/A
164	Naphthalene, 1,2,3,4-tetrahydro-1,1,6-trimethyl-	Hydrocarbons	22.645	475-03-6	C13H18	1257	1258-S	#N/A	#N/A	#N/A	#N/A	#N/A	#N/A	#N/A	#N/A	#N/A	#N/A	#N/A	#N/A	#N/A	#N/A	#N/A	#N/A	#N/A	#N/A	5.48492	5.96921	5.4535	#N/A	#N/A	#N/A	#N/A	#N/A	#N/A
165	1-Benzofuran-4-ol, methyl ether	Furans	22.651	18014-96-5	C9H8O2	1258	1240-S	#N/A	#N/A	#N/A	2.94137	3.04042	2.84233	3.80646	4.05819	3.82708	#N/A	#N/A	#N/A	#N/A	#N/A	#N/A	#N/A	#N/A	#N/A	#N/A	#N/A	#N/A	#N/A	#N/A	#N/A	#N/A	#N/A	#N/A
166	2,6-Dimethoxytoluene	Methoxybenzenes	22.734	5673-07-4	C9H12O2	1260	1254-S	#N/A	#N/A	#N/A	2.69038	2.80978	2.57098	1.48861	1.4438	1.41894	#N/A	#N/A	#N/A	#N/A	#N/A	#N/A	#N/A	#N/A	#N/A	#N/A	#N/A	#N/A	#N/A	#N/A	#N/A	#N/A	#N/A	#N/A
167	2-Decenal, (E)-	Aldehydes	22.901	3913-81-3	C10H18O	1264	1263-S	15.631	16.606	15.1185	15.9902	15.1908	15.5177	8.08991	7.4735	7.7817	14.5157	14.2862	14.401	31.8899	31.8136	31.2674	7.96566	8.40799	8.19571	7.56914	7.87656	7.24219	2.77912	3.25766	3.01839	#N/A	#N/A	#N/A
168	Edulan II	Hydrocarbons	22.901	41678-30-2	C13H20O	1264	1247-S	#N/A	#N/A	#N/A	#N/A	#N/A	#N/A	9.63151	10.0998	9.36567	13.0741	13.8755	13.6769	#N/A	#N/A	#N/A	#N/A	#N/A	#N/A	#N/A	#N/A	#N/A	10.6585	10.0509	10.1452	7.19287	7.93116	7.41972
169	Dodecane, 2-methyl-	Hydrocarbons	22.978	1560-97-0	1560-97-0	1266	1264-S	#N/A	#N/A	#N/A	#N/A	#N/A	#N/A	#N/A	#N/A	#N/A	#N/A	#N/A	#N/A	#N/A	#N/A	#N/A	#N/A	#N/A	#N/A	#N/A	#N/A	#N/A	#N/A	#N/A	#N/A	1.62017	1.75503	1.37514
170	Benzofuran, 7-methoxy-	Furans	22.984	7168-85-6	C9H8O2	1268	1259-S	1.18374	1.2437	1.33154	11.0069	11.038	11.3939	7.28443	7.72563	7.84323	4.953	5.21195	5.23402	1.68209	1.82733	1.75604	4.03892	4.22317	4.09587	1.79461	1.49947	1.65998	2.29573	2.00307	2.4787	2.83566	2.99536	2.97385
171	3,5-Dimethoxytoluene	Methoxybenzenes	23.151	4179-19-5	C9H12O2	1272	1272-S	1.27543	1.21595	1.33491	10.6182	9.08955	10.4678	6.24648	6.53305	6.13633	4.00845	3.90565	4.01633	#N/A	#N/A	#N/A	2.41183	2.41917	2.40449	#N/A	#N/A	#N/A	#N/A	#N/A	#N/A	#N/A	#N/A	#N/A
172	1-Octanol, 2-butyl-	Alcohols	23.562	3913-02-8	C12H26O	1283	1277-S	#N/A	#N/A	#N/A	#N/A	#N/A	#N/A	#N/A	#N/A	#N/A	#N/A	#N/A	#N/A	#N/A	#N/A	#N/A	3.44297	3.49066	3.31681	#N/A	#N/A	#N/A	#N/A	#N/A	#N/A	#N/A	#N/A	#N/A
173	1H-Inden-1-one, 2,3-dihydro-	Ketones	23.728	83-33-0	C9H8O	1287	1292-S	#N/A	#N/A	#N/A	#N/A	#N/A	#N/A	#N/A	#N/A	#N/A	#N/A	#N/A	#N/A	#N/A	#N/A	#N/A	#N/A	#N/A	#N/A	8.28424	8.29965	8.31506	#N/A	#N/A	#N/A	#N/A	#N/A	#N/A
174	4-Indanol, methyl ether	Alcohols	23.735	21573-42-2	C10H12O	1289	1279-S	#N/A	#N/A	#N/A	5.18752	5.331	5.05756	#N/A	#N/A	#N/A	#N/A	#N/A	#N/A	#N/A	#N/A	#N/A	#N/A	#N/A	#N/A	#N/A	#N/A	#N/A	#N/A	#N/A	#N/A	#N/A	#N/A	#N/A
175	3-Undecanone	Ketones	23.811	2216-87-7	C11H22O	1291	1283-S	#N/A	#N/A	#N/A	#N/A	#N/A	#N/A	#N/A	#N/A	#N/A	#N/A	#N/A	#N/A	#N/A	#N/A	#N/A	#N/A	#N/A	#N/A	0.766179	0.706518	0.786348	#N/A	#N/A	#N/A	#N/A	#N/A	#N/A
176	Bornyl acetate	Esters	23.812	76-49-3	76-49-3	1291	1285-S	#N/A	#N/A	#N/A	#N/A	#N/A	#N/A	#N/A	#N/A	#N/A	#N/A	#N/A	#N/A	#N/A	#N/A	#N/A	#N/A	#N/A	#N/A	#N/A	#N/A	#N/A	#N/A	#N/A	#N/A	5.43198	5.76151	5.10245
177	Safrole	Hydrocarbons	23.901	94-59-7	C10H10O2	1294	1287-S	3.92413	4.14704	4.36994	7.40424	7.99719	7.21724	4.19795	4.14237	4.24339	8.37179	8.00843	8.59341	4.30228	4.36229	4.2028	6.84946	6.38915	6.46319	2.66385	2.80778	2.47633	4.03932	4.14224	4.24515	2.38298	2.47876	2.57453
178	2-Undecanone	Ketones	23.984	112-12-9	C11H22O	1296	1294-S	5.32016	5.56491	5.0754	#N/A	#N/A	#N/A	4.43453	4.38047	4.69511	#N/A	#N/A	#N/A	#N/A	#N/A	#N/A	#N/A	#N/A	#N/A	3.4357	3.18159	3.30865	#N/A	#N/A	#N/A	#N/A	#N/A	#N/A
179	Nonanoic acid, ethyl ester	Esters	24.067	123-29-5	C11H22O2	1298	1296-S	#N/A	#N/A	#N/A	#N/A	#N/A	#N/A	6.4149	6.2159	6.62782	#N/A	#N/A	#N/A	#N/A	#N/A	#N/A	#N/A	#N/A	#N/A	#N/A	#N/A	#N/A	#N/A	#N/A	#N/A	#N/A	#N/A	#N/A
180	2-Methyl-5,6,7,8-tetrahydroquinoxaline	Others	24.069	38917-65-6	C9H12N2	1299	1302-S	#N/A	#N/A	#N/A	#N/A	#N/A	#N/A	#N/A	#N/A	#N/A	#N/A	#N/A	#N/A	#N/A	#N/A	#N/A	#N/A	#N/A	#N/A	#N/A	#N/A	#N/A	1.98764	1.89569	2.20375	#N/A	#N/A	#N/A
181	2H-1-Benzopyran, 3,4,4a,5,6,8a-hexahydro-2,5,5,8a-tetramethyl-, (2α,4aα,8aα)-	Ethers	24.145	41678-32-4	C13H22O	1301	1318-S	#N/A	#N/A	#N/A	#N/A	#N/A	#N/A	#N/A	#N/A	#N/A	#N/A	#N/A	#N/A	#N/A	#N/A	#N/A	#N/A	#N/A	#N/A	1.48788	1.45926	1.38274	#N/A	#N/A	#N/A	#N/A	#N/A	#N/A
182	Methyl 6,6-dimethylbicyclo[3.1.1]hept-2-ene-2-carboxylate	Esters	24.229	30649-97-9	30649-97-9	1303	1297-S	#N/A	#N/A	#N/A	#N/A	#N/A	#N/A	#N/A	#N/A	#N/A	#N/A	#N/A	#N/A	#N/A	#N/A	#N/A	#N/A	#N/A	#N/A	#N/A	#N/A	#N/A	#N/A	#N/A	#N/A	2.90922	3.02839	2.85974
183	1-Oxaspiro[4.5]dec-6-ene, 2,6,10,10-tetramethyl-	Ethers	24.317	36431-72-8	C13H22O	1306	1302-S	2.53796	2.53226	2.34295	2.32916	2.27534	2.51457	3.00419	2.9242	3.12573	4.06065	4.31533	4.3723	4.07125	4.15988	4.0728	2.38609	2.35472	2.23976	1.93519	2.02506	1.90977	1.65306	1.63159	1.67481	1.4393	1.32894	1.33025
184	Undecanal	Aldehydes	24.484	112-44-7	C11H22O	1310	1307-S	1.03501	0.857412	1.21262	#N/A	#N/A	#N/A	#N/A	#N/A	#N/A	2.18642	2.07663	2.29621	1.93492	1.70147	1.66802	#N/A	#N/A	#N/A	#N/A	#N/A	#N/A	#N/A	#N/A	#N/A	#N/A	#N/A	#N/A
185	Naphthalene, 2-methyl-	Hydrocarbons	24.645	91-57-6	C11H10	1316	1297-S	#N/A	#N/A	#N/A	#N/A	#N/A	#N/A	#N/A	#N/A	#N/A	#N/A	#N/A	#N/A	#N/A	#N/A	#N/A	7.49139	7.42319	7.68883	5.38387	5.05048	5.7171	#N/A	#N/A	#N/A	#N/A	#N/A	#N/A
186	1H-Indene, 1-ethylidene-	Hydrocarbons	24.645	2471-83-2	2471-83-2	1316	1315-S	#N/A	#N/A	#N/A	#N/A	#N/A	#N/A	#N/A	#N/A	#N/A	#N/A	#N/A	#N/A	#N/A	#N/A	#N/A	#N/A	#N/A	#N/A	#N/A	#N/A	#N/A	#N/A	#N/A	#N/A	1.98972	1.93234	1.99296
187	1,2,3-Trimethoxybenzene	Methoxybenzenes	24.651	634-36-6	C9H12O3	1317	1313-S	6.54255	6.27466	6.74924	89.7433	91.8111	90.5523	4.70616	4.71313	4.74855	26.5167	27.8193	27.1069	42.4158	42.1231	42.0702	42.3866	42.269	42.8788	24.6347	24.9761	24.5739	28.0305	28.8026	28.8361	15.993	15.3775	15.1047
188	Naphthalene, 1-methyl-	Hydrocarbons	24.651	90-12-0	C11H10	1316	1307-S	4.67076	5.1617	5.00708	4.67069	4.95848	4.65876	6.04748	5.97798	6.11699	9.02902	8.62979	8.41798	7.04573	6.8903	6.91316	5.9018	5.91906	5.96043	#N/A	#N/A	#N/A	3.83458	4.02981	4.11788	4.93063	5.21396	5.15566
189	2H-1-Benzopyran, 3,5,6,8a-tetrahydro-2,5,5,8a-tetramethyl-, trans-	Ethers	24.818	41678-29-9	C13H20O	1321	1314-S	#N/A	#N/A	#N/A	24.7454	23.27	24.2208	11.5795	11.7407	12.4342	17.9702	18.2206	18.471	27.3422	27.8859	28.7985	#N/A	#N/A	#N/A	15.8298	15.3587	15.1697	8.28627	8.59329	8.42846	6.52251	6.93627	6.18164
190	Benzaldehyde, 2,4,6-trimethyl-	Aldehydes	24.901	487-68-3	C10H12O	1324	1341-S	2.05907	2.35586	2.6569	4.81918	5.09178	4.80775	#N/A	#N/A	#N/A	3.98679	4.00129	3.93578	5.29312	5.45536	5.29766	4.04173	3.71435	3.8522	5.25005	5.17311	5.21158	#N/A	#N/A	#N/A	3.56189	3.30835	2.94947
191	Benzene, 4-ethyl-1,2-dimethoxy-	Methoxybenzenes	25.067	5888-51-7	C10H14O2	1329	1320-S	2.38198	2.23424	2.7595	15.9463	16.2148	15.8667	10.8846	9.40475	10.0706	8.11782	8.53352	8.98616	20.286	20.9523	20.1478	8.32785	8.06271	7.79756	12.6918	12.4512	12.28	8.03222	8.84398	8.3342	#N/A	#N/A	#N/A
192	1-Cyclohexene-1-ethanol, 2,6,6-trimethyl-	Alcohols	25.401	472-65-1	C11H20O	1338	1337-S	#N/A	#N/A	#N/A	3.4748	3.67453	3.87425	0.987397	0.820767	0.904082	3.01495	2.83626	2.92561	5.61922	5.18272	5.90097	#N/A	#N/A	#N/A	#N/A	#N/A	#N/A	#N/A	#N/A	#N/A	#N/A	#N/A	#N/A
193	Heptylcyclohexane	Hydrocarbons	25.645	5617-41-4	C13H26	1345	1345-S	#N/A	#N/A	#N/A	#N/A	#N/A	#N/A	#N/A	#N/A	#N/A	#N/A	#N/A	#N/A	1.66046	1.70679	1.73362	0.669019	0.661765	0.684359	0.879667	0.827651	0.803584	#N/A	#N/A	#N/A	#N/A	#N/A	#N/A
194	α-Terpinyl acetate	Esters	25.895	80-26-2	80-26-2	1353	1350-S	#N/A	#N/A	#N/A	#N/A	#N/A	#N/A	#N/A	#N/A	#N/A	#N/A	#N/A	#N/A	#N/A	#N/A	#N/A	#N/A	#N/A	#N/A	#N/A	#N/A	#N/A	#N/A	#N/A	#N/A	4.6671	4.10677	4.22743
195	Tridecane, 5-methyl-	Hydrocarbons	25.984	25117-31-1	C14H30	1355	1348-S	1.56376	1.6817	1.51042	1.14007	1.13837	1.33922	1.6299	1.68787	1.65888	#N/A	#N/A	#N/A	2.48444	2.43096	2.53792	#N/A	#N/A	#N/A	#N/A	#N/A	#N/A	3.95146	3.7737	3.59593	3.0166	2.60966	2.70272
196	4-Tetradecene, (Z)-	Hydrocarbons	26.062	41446-65-5	C14H28	1358	1378-S	#N/A	#N/A	#N/A	#N/A	#N/A	#N/A	#N/A	#N/A	#N/A	#N/A	#N/A	#N/A	#N/A	#N/A	#N/A	1.8682	1.8783	1.8581	#N/A	#N/A	#N/A	#N/A	#N/A	#N/A	#N/A	#N/A	#N/A
197	Naphthalene, 1,2-dihydro-1,1,6-trimethyl-	Hydrocarbons	26.067	30364-38-6	C13H16	1358	1354-S	5.12455	5.23919	5.35944	7.69063	7.71865	7.22169	5.05196	5.11769	5.50059	6.38082	6.82442	6.7276	12.9392	12.9538	12.0386	7.96267	7.91967	7.83539	7.58049	7.67293	7.16721	6.80984	6.2218	6.89354	5.75972	6.10245	5.90267
198	2-Undecenal	Aldehydes	26.312	2463-77-6	C11H20O	1366	1367-S	#N/A	#N/A	#N/A	#N/A	#N/A	#N/A	#N/A	#N/A	#N/A	#N/A	#N/A	#N/A	1.35719	1.47925	1.50132	#N/A	#N/A	#N/A	#N/A	#N/A	#N/A	#N/A	#N/A	#N/A	#N/A	#N/A	#N/A
199	Tridecane, 3-methyl-	Hydrocarbons	26.484	6418-41-3	C14H30	1370	1371-S	10.751	9.63169	10.0194	8.37577	9.06038	8.22101	15.4118	15.5813	15.7281	14.0904	14.5796	14.6359	15.1612	16.1136	16.0609	16.4971	16.4737	16.536	11.6939	11.7736	11.4364	14.9232	14.9347	15.4606	16.2646	16.2873	16.037
200	3-Methyl-1-benzofuran-5-ol, methyl ether	Furans	26.567	7182-30-1	C10H10O2	1374	1360-S	1.16053	0.836206	1.11188	14.9261	14.5994	14.2951	3.81514	3.24178	3.99683	4.92702	4.97395	5.10979	#N/A	#N/A	#N/A	3.85476	3.89759	3.67618	#N/A	#N/A	#N/A	#N/A	#N/A	#N/A	#N/A	#N/A	#N/A
201	1,2,4-Trimethoxybenzene	Methoxybenzenes	26.651	135-77-3	C9H12O3	1377	1372-S	#N/A	#N/A	#N/A	3.43012	3.11693	3.7433	#N/A	#N/A	#N/A	#N/A	#N/A	#N/A	#N/A	#N/A	#N/A	#N/A	#N/A	#N/A	#N/A	#N/A	#N/A	#N/A	#N/A	#N/A	#N/A	#N/A	#N/A
202	Propanoic acid, 2-methyl-, 3-hydroxy-2,2,4-trimethylpentyl ester	Esters	26.728	77-68-9	C12H24O3	1378	1374-S	#N/A	#N/A	#N/A	#N/A	#N/A	#N/A	#N/A	#N/A	#N/A	#N/A	#N/A	#N/A	#N/A	#N/A	#N/A	3.92547	4.17916	3.85297	#N/A	#N/A	#N/A	#N/A	#N/A	#N/A	#N/A	#N/A	#N/A
203	Dodecane, 2,6,10-trimethyl-	Hydrocarbons	26.734	3891-98-3	C15H32	1377	1366-S	0.752241	0.636254	0.79692	1.20765	1.18074	0.998045	1.38974	1.26354	1.20242	0.902506	1.09717	1.04984	1.41172	1.25124	1.29076	0.676889	0.688971	0.687194	1.06777	1.16414	1.0605	0.987052	1.1844	1.03573	#N/A	#N/A	#N/A
204	1,2,4-Methenoazulene, decahydro-1,5,5,8a-tetramethyl-, [1S-(1α,2α,3aβ,4α,8aβ,9R*)]-	Hydrocarbons	26.734	1137-12-8	C15H24	1378	1374-S	#N/A	#N/A	#N/A	#N/A	#N/A	#N/A	#N/A	#N/A	#N/A	0.842337	0.96086	0.855509	0.790494	0.73665	0.763572	1.81473	1.96217	1.86729	0.946476	0.94388	0.941285	#N/A	#N/A	#N/A	#N/A	#N/A	#N/A
205	Hexanoic acid, 3-hexenyl ester, (Z)-	Esters	26.895	31501-11-8	C12H22O2	1383	1379-S	#N/A	#N/A	#N/A	#N/A	#N/A	#N/A	#N/A	#N/A	#N/A	#N/A	#N/A	#N/A	#N/A	#N/A	#N/A	#N/A	#N/A	#N/A	1.49792	1.38198	1.43995	#N/A	#N/A	#N/A	#N/A	#N/A	#N/A
206	Naphthalene, 2-ethenyl-	Hydrocarbons	26.895	827-54-3	C12H10	1384	1407-S	#N/A	#N/A	#N/A	#N/A	#N/A	#N/A	#N/A	#N/A	#N/A	#N/A	#N/A	#N/A	#N/A	#N/A	#N/A	#N/A	#N/A	#N/A	3.24928	3.49998	3.49859	#N/A	#N/A	#N/A	#N/A	#N/A	#N/A
207	Biphenyl	Hydrocarbons	26.901	92-52-4	C12H10	1384	1381-S	1.03484	1.07859	1.07464	4.99945	5.11792	4.74304	3.21224	3.16049	2.95641	2.87027	2.66508	2.45423	5.09506	4.91641	5.0938	#N/A	#N/A	#N/A	#N/A	#N/A	#N/A	4.31987	4.18498	4.62374	3.3565	3.40751	3.45517
208	Copaene	Hydrocarbons	26.901	3856-25-5	C15H24	1383	1376-S	#N/A	#N/A	#N/A	2.06755	1.81469	2.02042	3.27086	3.05156	3.22202	2.97186	3.07918	2.87552	3.6206	3.36875	3.49467	2.7339	2.68424	2.56526	1.87736	1.70729	1.89232	3.05474	3.24405	3.55993	4.25477	4.53932	4.46403
209	Tridecane, 3-methylene-	Hydrocarbons	26.984	19780-34-8	C14H28	1385	1407-S	3.28439	2.995	2.92123	7.28527	7.4613	7.87329	4.77479	4.63507	4.86716	8.37905	8.5164	8.22136	8.41175	8.93714	8.96437	7.08374	7.3627	7.19351	7.74221	7.75128	7.88944	7.16353	7.25983	7.91613	5.6858	5.945	5.43838
210	2-Buten-1-one, 1-(2,6,6-trimethyl-1,3-cyclohexadien-1-yl)-	Ketones	27.061	23696-85-7	C13H18O	1388	1362-N	#N/A	#N/A	#N/A	#N/A	#N/A	#N/A	#N/A	#N/A	#N/A	#N/A	#N/A	#N/A	1.45145	1.41347	1.48943	1.61647	1.89548	1.73746	#N/A	#N/A	#N/A	#N/A	#N/A	#N/A	#N/A	#N/A	#N/A
211	1H-3a,7-Methanoazulene, 2,3,4,7,8,8a-hexahydro-3,6,8,8-tetramethyl-, [3R-(3α,3aβ,7β,8aα)]-	Hydrocarbons	27.067	469-61-4	C15H24	1388	1410-S	10.282	10.3993	10.1647	1.52593	1.99957	1.96275	3.12539	3.38306	2.95423	29.7835	30.1849	31.4842	29.0732	29.2982	30.6857	4.16037	4.21135	4.1094	#N/A	#N/A	#N/A	#N/A	#N/A	#N/A	3.50551	3.07755	3.42323
212	2-Buten-1-one, 1-(2,6,6-trimethyl-1,3-cyclohexadien-1-yl)-, (E)-	Ketones	27.067	23726-93-4	C13H18O	1388	1386-S	#N/A	#N/A	#N/A	#N/A	#N/A	#N/A	#N/A	#N/A	#N/A	0.85536	0.781432	0.818396	#N/A	#N/A	#N/A	#N/A	#N/A	#N/A	2.74256	2.17382	2.60509	2.29395	2.26945	2.30891	0.85721	0.798725	0.74024
213	Di-epi-α-cedrene	Hydrocarbons	27.069	50894-66-1	C15H24	1388	1400-S	#N/A	#N/A	#N/A	#N/A	#N/A	#N/A	#N/A	#N/A	#N/A	#N/A	#N/A	#N/A	#N/A	#N/A	#N/A	#N/A	#N/A	#N/A	#N/A	#N/A	#N/A	2.41391	2.38684	2.10037	#N/A	#N/A	#N/A
214	1-Tetradecene	Hydrocarbons	27.234	1120-36-1	C14H28	1393	1392-S	1.44076	1.53763	1.48919	#N/A	#N/A	#N/A	4.2105	3.9643	4.1874	#N/A	#N/A	#N/A	#N/A	#N/A	#N/A	#N/A	#N/A	#N/A	3.32066	3.17678	3.46454	6.23644	6.73514	6.23384	3.92914	3.89846	3.5745
215	Tetradecane	Hydrocarbons	27.484	629-59-4	C14H30	1400	1400-A	13.0152	12.4605	12.7361	10.0668	10.0715	10.6264	13.76	12.9601	12.168	12.3032	12.5763	12.49	16.5498	16.2621	16.489	13.659	13.8197	13.276	11.5256	11.8982	11.0006	14.3096	14.0096	14.5742	15.0749	15.8631	15.4351
216	Benzene, 1,2,3-trimethoxy-5-methyl-	Methoxybenzenes	27.65	6443-69-2	C10H14O3	1407	1407-S	0.915691	1.04359	1.03347	29.1288	29.6932	27.4249	2.86132	2.4383	2.85298	33.4563	33.0304	33.065	9.7381	9.48921	9.99359	11.9974	11.3996	11.9456	10.4749	10.7813	10.9699	11.9385	11.8702	11.6454	2.25942	2.05209	1.93023
217	2-Undecanone, 6,10-dimethyl-	Ketones	27.65	1604-34-8	C13H26O	1406	1408-S	5.11107	4.65828	5.47476	5.62515	5.53399	5.84798	8.94929	8.84974	9.15885	6.92395	6.07109	6.84523	8.02211	8.50305	8.27316	4.28469	4.16651	4.65459	5.41034	5.43044	5.64129	5.12156	5.63076	5.68314	5.94025	6.20397	5.71136
218	4a(2H)-Naphthalenol, octahydro-4,8a-dimethyl-,(4α,4aα,8aβ)-	Others	27.817	19700-21-1	C12H22O	1412	1430-S	14.9928	15.0229	16.22	#N/A	#N/A	#N/A	#N/A	#N/A	#N/A	#N/A	#N/A	#N/A	#N/A	#N/A	#N/A	#N/A	#N/A	#N/A	#N/A	#N/A	#N/A	#N/A	#N/A	#N/A	#N/A	#N/A	#N/A
219	Longifolene	Hydrocarbons	27.901	475-20-7	C15H24	1414	1406-S	3.06561	3.78619	3.64346	5.22727	5.43559	5.31203	5.81807	5.82017	5.93918	9.44847	9.36929	9.92155	8.3396	8.16578	8.2665	9.6599	9.96702	9.99011	8.41794	8.98077	8.23159	6.98171	6.86656	6.92413	6.21669	6.40352	6.01678
220	(3R,3aS,8aS)-3,6,8,8-Tetramethyl-2,3,4,7,8,8a-hexahydro-1H-3a,7-methanoazulene	Hydrocarbons	28.067	22567-43-7	C15H24	1419	1433-S	9.74011	10.259	9.99957	16.1477	16.4751	16.7034	24.0618	25.0422	24.0814	#N/A	#N/A	#N/A	#N/A	#N/A	#N/A	37.9594	38.15	38.0547	38.7414	37.9896	38.3655	34.7613	35.3488	35.055	68.5317	68.0159	68.7563
221	Ambrinol,trans-alpha-	Alcohols	28.067	77286-35-2	C13H22O	1420	1415-S	#N/A	#N/A	#N/A	#N/A	#N/A	#N/A	#N/A	#N/A	#N/A	7.89842	8.01281	7.98402	#N/A	#N/A	#N/A	7.28101	7.55157	7.01045	8.37588	9.65864	9.09312	6.28695	6.60793	6.38399	11.751	11.0378	11.4642
222	2-Butanone, 4-(2,6,6-trimethyl-2-cyclohexen-1-yl)-	Ketones	28.068	31499-72-6	C13H22O	1420	1409-S	#N/A	#N/A	#N/A	5.89886	5.97692	6.32407	#N/A	#N/A	#N/A	#N/A	#N/A	#N/A	9.80215	9.88467	10.3424	#N/A	#N/A	#N/A	#N/A	#N/A	#N/A	#N/A	#N/A	#N/A	#N/A	#N/A	#N/A
223	Tricyclo[2.2.1.0(2,6)]heptane, 1,7-dimethyl-7-(4-methyl-3-pentenyl)-, (-)-	Hydrocarbons	28.234	512-61-8	C15H24	1425	1420-S	1.16166	0.912394	1.10113	1.11371	1.15089	1.12695	1.67993	1.7144	1.64834	2.85495	3.11222	2.99037	2.61267	2.48113	2.27365	2.92707	2.71651	2.67997	1.48526	1.48849	1.42639	2.18567	2.35925	2.35847	1.8985	2.05785	1.97248
224	Naphthalene, 1,7-dimethyl-	Hydrocarbons	28.317	575-37-1	C12H12	1429	1419-S	3.1164	3.07789	3.14919	11.3468	11.0801	11.8135	4.98653	4.81418	5.14183	8.71718	8.61708	8.81727	7.91929	7.88706	8.07112	5.59954	5.64749	5.41835	1.08403	1.0504	1.06661	2.31206	2.31716	2.32226	2.44555	2.59813	2.68016
225	Naphthalene, 1,4-dimethyl-	Hydrocarbons	28.317	571-58-4	C12H12	1429	1436-S	#N/A	#N/A	#N/A	#N/A	#N/A	#N/A	#N/A	#N/A	#N/A	2.69602	2.50594	2.61586	#N/A	#N/A	#N/A	#N/A	#N/A	#N/A	2.34722	2.23119	2.46325	#N/A	#N/A	#N/A	#N/A	#N/A	#N/A
226	1H-3a,7-Methanoazulene, octahydro-3,8,8-trimethyl-6-methylene-, [3R-(3α,3aβ,7β,8aα)]-	Hydrocarbons	28.401	546-28-1	C15H24	1430	1421-S	4.62765	4.51627	5.00862	9.37989	9.18401	9.03533	10.5298	10.0648	10.7206	14.4262	15.3888	14.9084	16.153	15.4413	15.7612	17.3318	16.6833	16.6124	19.5453	19.3883	20.2397	16.0026	16.2833	15.8076	39.8707	40.228	39.7145
227	α-Ionone	Ketones	28.484	127-41-3	C13H20O	1433	1426-S	24.1096	25.5781	25.1408	33.5082	33.5213	31.4497	15.9501	15.7356	15.1262	39.3563	40.1154	39.5773	49.175	51.6812	50.9273	47.6971	48.4507	49.4119	41.0703	42.9645	39.7724	29.2109	28.2971	28.8597	28.0344	28.8789	28.8011
228	cis-Thujopsene	Hydrocarbons	28.65	470-40-6	C15H24	1438	1429-S	#N/A	#N/A	#N/A	#N/A	#N/A	#N/A	#N/A	#N/A	#N/A	3.92069	4.133	4.07899	2.84792	2.54286	2.69539	3.04627	2.81913	2.95889	3.0827	3.45896	3.16216	3.19673	3.22137	3.23979	6.18187	6.03928	5.54679
229	trans-α-Bergamotene	Hydrocarbons	28.734	13474-59-4	C15H24	1441	1435-S	0.53343	0.551552	0.515308	0.79316	0.881854	0.704465	#N/A	#N/A	#N/A	#N/A	#N/A	#N/A	#N/A	#N/A	#N/A	#N/A	#N/A	#N/A	1.1689	1.16997	1.06944	#N/A	#N/A	#N/A	0.803287	0.859868	0.746706
230	cis-α-Bergamotene	Hydrocarbons	28.734	18252-46-5	C15H24	1441	1415-S	#N/A	#N/A	#N/A	#N/A	#N/A	#N/A	0.883437	0.97519	0.891684	#N/A	#N/A	#N/A	#N/A	#N/A	#N/A	#N/A	#N/A	#N/A	#N/A	#N/A	#N/A	#N/A	#N/A	#N/A	#N/A	#N/A	#N/A
231	Bicyclo[3.1.1]hept-2-ene, 2,6-dimethyl-6-(4-methyl-3-pentenyl)-	Hydrocarbons	28.734	17699-05-7	C15H24	1441	1435-S	#N/A	#N/A	#N/A	#N/A	#N/A	#N/A	#N/A	#N/A	#N/A	1.16563	1.30129	1.02998	#N/A	#N/A	#N/A	#N/A	#N/A	#N/A	#N/A	#N/A	#N/A	1.01938	1.0458	0.992962	#N/A	#N/A	#N/A
232	2-Butanone, 4-(2,6,6-trimethyl-1-cyclohexen-1-yl)-	Ketones	28.818	17283-81-7	C13H22O	1444	1433-S	2.08538	2.03139	2.13936	3.94768	4.32948	4.38262	#N/A	#N/A	#N/A	4.41589	4.61168	4.63161	3.60126	3.55461	3.58625	5.83188	6.42794	3.92108	#N/A	#N/A	#N/A	3.49398	3.57532	3.61264	3.7572	3.60536	3.68128
233	Ambrinol,cis-alpha-	Alcohols	28.818	65759-55-9	C13H22O	1444	1439-S	#N/A	#N/A	#N/A	#N/A	#N/A	#N/A	1.2986	1.26002	1.32143	#N/A	#N/A	#N/A	#N/A	#N/A	#N/A	#N/A	#N/A	#N/A	3.04749	2.9867	3.10829	#N/A	#N/A	#N/A	#N/A	#N/A	#N/A
234	Cyclopentane, nonyl-	Hydrocarbons	28.984	2882-98-6	C14H28	1449	1452-S	0.928416	0.986834	0.807625	#N/A	#N/A	#N/A	#N/A	#N/A	#N/A	#N/A	#N/A	#N/A	#N/A	#N/A	#N/A	#N/A	#N/A	#N/A	2.82607	2.94733	2.70481	#N/A	#N/A	#N/A	#N/A	#N/A	#N/A
235	Naphthalene, 1-methoxy-	Ethers	29.067	2216-69-5	C11H10O	1453	1444-S	3.37631	3.40076	3.38854	16.5723	16.1538	17.8011	#N/A	#N/A	#N/A	#N/A	#N/A	#N/A	#N/A	#N/A	#N/A	10.1252	10.7011	10.5492	#N/A	#N/A	#N/A	4.60409	4.87886	4.32931	#N/A	#N/A	#N/A
236	Naphthalene, 2-methoxy-	Ethers	29.151	93-04-9	C11H10O	1456	1457-S	3.60679	3.51365	3.42051	#N/A	#N/A	#N/A	15.5306	16.4786	15.0046	12.3854	11.7663	11.139	#N/A	#N/A	#N/A	#N/A	#N/A	#N/A	#N/A	#N/A	#N/A	#N/A	#N/A	#N/A	#N/A	#N/A	#N/A
237	5,9-Undecadien-2-one, 6,10-dimethyl-, (E)-	Ketones	29.151	3796-70-1	C13H22O	1455	1453-S	19.2586	19.9693	19.7324	24.3168	24.1118	24.7925	24.7639	23.1322	23.3724	34.2047	34.712	34.2825	40.8943	43.5949	42.7927	27.3364	27.8312	27.2549	28.0029	29.383	31.3017	22.9337	22.3332	22.1335	19.7816	19.8775	19.9733
238	cis-β-Farnesene	Hydrocarbons	29.311	28973-97-9	C15H24	1460	1444-S	#N/A	#N/A	#N/A	#N/A	#N/A	#N/A	#N/A	#N/A	#N/A	#N/A	#N/A	#N/A	#N/A	#N/A	#N/A	#N/A	#N/A	#N/A	1.49105	1.42125	1.56085	#N/A	#N/A	#N/A	0.968132	0.888008	0.920435
239	Dimethyl phthalate	Esters	29.319	131-11-3	C10H10O4	1462	1454-S	#N/A	#N/A	#N/A	#N/A	#N/A	#N/A	#N/A	#N/A	#N/A	#N/A	#N/A	#N/A	#N/A	#N/A	#N/A	#N/A	#N/A	#N/A	#N/A	#N/A	#N/A	3.92976	3.98148	3.95562	#N/A	#N/A	#N/A
240	Humulene	Hydrocarbons	29.401	6753-98-6	C15H24	1463	1454-S	0.981485	0.936646	1.03575	4.74819	4.69536	4.80103	#N/A	#N/A	#N/A	6.41894	6.56398	6.70902	5.11037	5.48775	5.79906	8.58878	8.71683	8.84488	5.51825	5.90643	6.13006	7.76118	7.78538	7.73698	7.66413	7.40663	7.92164
241	Bicyclo[2.2.1]heptane, 2-methyl-3-methylene-2-(4-methyl-3-pentenyl)-, (1S-endo)-	Hydrocarbons	29.478	25532-78-9	C15H24	1465	1448-S	#N/A	#N/A	#N/A	#N/A	#N/A	#N/A	#N/A	#N/A	#N/A	#N/A	#N/A	#N/A	#N/A	#N/A	#N/A	4.35897	4.32788	4.34343	1.98635	2.11654	1.95145	2.81234	2.85168	2.73201	3.06799	3.34333	3.61867
242	Spiro[4.5]dec-7-ene, 1,8-dimethyl-4-(1-methylethenyl)-, [1S-(1α,4β,5α)]-	Hydrocarbons	29.728	24048-44-0	C15H24	1474	1471-S	#N/A	#N/A	#N/A	#N/A	#N/A	#N/A	#N/A	#N/A	#N/A	#N/A	#N/A	#N/A	#N/A	#N/A	#N/A	6.75847	6.44213	6.07482	#N/A	#N/A	#N/A	3.3271	3.47543	3.62376	#N/A	#N/A	#N/A
243	Benzofuran, 5-methoxy-6,7-dimethyl-	Furans	29.734	35355-35-2	C11H12O2	1474	1468-S	11.2367	11.6263	12.2802	34.6165	34.9687	34.9799	8.81769	8.31425	9.02332	22.5586	22.2585	22.1202	9.27101	9.16677	9.52019	7.63295	7.25897	7.39933	8.90034	8.27729	8.92778	8.463	8.50342	8.3361	6.09699	6.09668	6.18586
244	(1R,4R,5S)-1,8-Dimethyl-4-(prop-1-en-2-yl)spiro[4.5]dec-7-ene	Hydrocarbons	29.734	729602-94-2	C15H24	1474	1475-S	#N/A	#N/A	#N/A	#N/A	#N/A	#N/A	#N/A	#N/A	#N/A	2.96473	2.83192	2.68453	5.03633	5.14168	5.08901	#N/A	#N/A	#N/A	5.87767	5.3678	5.10145	#N/A	#N/A	#N/A	6.14552	6.46335	5.9277
245	γ-Muurolene	Hydrocarbons	30.068	30021-74-0	C15H24	1484	1477-S	#N/A	#N/A	#N/A	2.88758	2.92828	2.61037	#N/A	#N/A	#N/A	4.01359	3.85913	3.90466	#N/A	#N/A	#N/A	#N/A	#N/A	#N/A	5.78361	5.41985	5.05609	3.51172	3.74727	3.62949	#N/A	#N/A	#N/A
246	4-(2,6,6-Trimethylcyclohexa-1,3-dienyl)but-3-en-2-one	Ketones	30.15	1203-08-3	C13H18O	1488	1485-S	#N/A	#N/A	#N/A	#N/A	#N/A	#N/A	#N/A	#N/A	#N/A	1.88485	1.87721	1.94965	#N/A	#N/A	#N/A	#N/A	#N/A	#N/A	#N/A	#N/A	#N/A	1.21784	1.48343	1.74903	#N/A	#N/A	#N/A
247	Benzene, 1-(1,5-dimethyl-4-hexenyl)-4-methyl-	Hydrocarbons	30.151	644-30-4	C15H22	1487	1483-S	3.15443	3.38198	3.90558	5.43503	5.13175	5.0488	10.3743	10.0002	10.7483	4.66206	4.58793	4.33329	5.24576	5.04619	5.167	6.36822	6.73223	6.48787	5.53552	5.35537	5.62993	4.42379	4.8791	4.62027	10.2704	10.4989	9.91124
248	Acenaphthene	Hydrocarbons	30.234	83-32-9	C12H10	1491	1482-S	#N/A	#N/A	#N/A	2.08167	2.06102	2.10233	1.8966	1.6383	1.87904	#N/A	#N/A	#N/A	#N/A	#N/A	#N/A	#N/A	#N/A	#N/A	#N/A	#N/A	#N/A	#N/A	#N/A	#N/A	#N/A	#N/A	#N/A
249	trans-β-Ionone	Ketones	30.317	79-77-6	C13H20O	1493	1486-S	#N/A	#N/A	#N/A	7.6134	7.63331	7.73449	5.47224	5.48346	5.22785	18.8317	18.2935	18.3698	35.5095	35.1665	34.363	36.279	35.6689	36.5701	45.8264	44.3092	46.7919	34.1304	34.0322	34.2957	25.595	25.9263	25.2577
250	Naphthalene, decahydro-4a-methyl-1-methylene-7-(1-methylethenyl)-, [4aR-(4aα,7α,8aβ)]-	Hydrocarbons	30.401	17066-67-0	C15H24	1495	1486-S	1.11157	1.18579	1.49517	2.7218	3.03288	2.8542	#N/A	#N/A	#N/A	4.16357	4.60398	4.64401	5.48065	5.45338	5.44354	4.36688	4.60909	4.59476	5.13454	5.05762	5.28175	3.63879	3.4078	3.26288	5.75134	5.65662	5.50195
251	Naphthalene, 1,2,3,4,4a,5,6,8a-octahydro-4a,8-dimethyl-2-(1-methylethenyl)-, [2R-(2α,4aα,8aβ)]-	Hydrocarbons	30.645	473-13-2	C15H24	1503	1494-S	#N/A	#N/A	#N/A	#N/A	#N/A	#N/A	#N/A	#N/A	#N/A	#N/A	#N/A	#N/A	7.27375	7.82702	7.38029	#N/A	#N/A	#N/A	#N/A	#N/A	#N/A	#N/A	#N/A	#N/A	#N/A	#N/A	#N/A
252	(1S,2E,6E,10R)-3,7,11,11-Tetramethylbicyclo[8.1.0]undeca-2,6-diene	Hydrocarbons	30.645	24703-35-3	24703-35-3	1503	1496-S	#N/A	#N/A	#N/A	#N/A	#N/A	#N/A	#N/A	#N/A	#N/A	#N/A	#N/A	#N/A	#N/A	#N/A	#N/A	#N/A	#N/A	#N/A	#N/A	#N/A	#N/A	#N/A	#N/A	#N/A	13.5942	14.1238	14.3832
253	Spiro[5.5]undec-2-ene, 3,7,7-trimethyl-11-methylene-, (-)-	Hydrocarbons	30.651	18431-82-8	C15H24	1503	1476-S	2.73097	2.7147	2.69843	2.60049	2.51305	2.6084	5.48457	5.40563	5.5635	4.45126	5.35941	2.31426	#N/A	#N/A	#N/A	#N/A	#N/A	#N/A	4.8791	4.24411	4.56161	#N/A	#N/A	#N/A	#N/A	#N/A	#N/A
254	Naphthalene, 1,2,4a,5,6,8a-hexahydro-4,7-dimethyl-1-(1-methylethyl)-, (1α,4aα,8aα)-	Hydrocarbons	30.728	31983-22-9	C15H24	1506	1498-S	#N/A	#N/A	#N/A	#N/A	#N/A	#N/A	#N/A	#N/A	#N/A	#N/A	#N/A	#N/A	#N/A	#N/A	#N/A	2.97928	2.86669	3.05409	3.42309	3.21468	3.81888	#N/A	#N/A	#N/A	#N/A	#N/A	#N/A
255	β-Bisabolene	Hydrocarbons	30.984	495-61-4	C15H24	1514	1509-S	1.06106	0.986084	0.949472	2.87825	2.8269	2.6296	#N/A	#N/A	#N/A	0.906639	1.049	1.03638	#N/A	#N/A	#N/A	1.11397	1.12749	1.17087	2.22668	2.23319	2.22017	2.16196	1.96745	1.99739	3.69582	3.69955	3.3767
256	Benzene, 1-methyl-4-(1,2,2-trimethylcyclopentyl)-, (R)-	Hydrocarbons	30.984	16982-00-6	C15H22	1515	1505-S	2.72763	2.76991	2.70764	3.30724	3.18979	2.95901	3.32868	2.96012	3.11206	4.44706	4.74138	4.30658	4.32988	4.69196	4.57485	4.52882	4.5596	4.52842	6.43505	6.77738	6.84617	5.19959	5.59245	5.17308	13.7702	13.8333	13.886
257	Butylated Hydroxytoluene	Others	31.067	128-37-0	C15H24O	1517	1513-S	1.38474	1.37819	1.35192	2.16319	2.19426	2.11435	3.35167	3.14326	3.43485	3.54558	3.74619	3.61118	1.80341	1.83887	1.88279	1.78378	1.72301	1.7908	#N/A	#N/A	#N/A	2.23196	2.34947	2.11446	#N/A	#N/A	#N/A
258	(1R,5S)-1,8-Dimethyl-4-(propan-2-ylidene)spiro[4.5]dec-7-ene	Hydrocarbons	31.145	28400-12-6	C15H24	1520	1514-S	#N/A	#N/A	#N/A	#N/A	#N/A	#N/A	#N/A	#N/A	#N/A	#N/A	#N/A	#N/A	#N/A	#N/A	#N/A	2.32499	2.27509	2.76695	#N/A	#N/A	#N/A	4.52435	4.53899	4.50073	11.2326	11.1357	10.3487
259	Dibenzofuran	Furans	31.151	132-64-9	C12H8O	1521	1515-S	#N/A	#N/A	#N/A	1.53098	1.76448	1.64805	#N/A	#N/A	#N/A	8.35031	8.07252	7.88192	6.48409	6.8984	6.8675	4.62441	4.62555	4.70885	10.5016	10.6491	10.6428	4.34272	4.73658	4.06798	3.58772	3.40003	3.58715
260	(1R,5R)-1,8-Dimethyl-4-(propan-2-ylidene)spiro[4.5]dec-7-ene	Hydrocarbons	31.151	99529-78-9	C15H24	1520	1499-S	#N/A	#N/A	#N/A	#N/A	#N/A	#N/A	5.4038	5.20305	5.60454	#N/A	#N/A	#N/A	3.99104	3.75668	3.7254	#N/A	#N/A	#N/A	#N/A	#N/A	#N/A	#N/A	#N/A	#N/A	#N/A	#N/A	#N/A
261	Naphthalene, 1,2,4a,5,8,8a-hexahydro-4,7-dimethyl-1-(1-methylethyl)-, [1S-(1α,4aβ,8aα)]-	Hydrocarbons	31.395	523-47-7	C15H24	1528	1518-S	#N/A	#N/A	#N/A	#N/A	#N/A	#N/A	#N/A	#N/A	#N/A	#N/A	#N/A	#N/A	#N/A	#N/A	#N/A	1.9453	1.94426	1.84478	#N/A	#N/A	#N/A	1.9627	2.05796	2.17442	6.72871	6.55819	6.14345
262	Naphthalene, 1,2,3,4-tetrahydro-1,6-dimethyl-4-(1-methylethyl)-, (1S-cis)-	Hydrocarbons	31.484	483-77-2	C15H22	1531	1523-S	1.77723	1.77906	1.73233	2.18588	2.29768	2.40949	2.48412	2.51307	2.45517	3.41526	3.47448	3.53261	4.013	3.90234	3.79169	3.53023	3.68524	3.65928	3.43941	3.55222	3.21576	#N/A	#N/A	#N/A	3.79375	3.87084	3.71667
263	Naphthalene, 1,2,3,5,6,8a-hexahydro-4,7-dimethyl-1-(1-methylethyl)-, (1S-cis)-	Hydrocarbons	31.484	483-76-1	C15H24	1531	1524-S	1.02419	0.646708	1.40166	0.763808	0.834767	0.862339	#N/A	#N/A	#N/A	2.36829	2.3356	2.26445	5.57093	5.99878	5.86572	3.18434	3.06811	3.12335	3.76619	3.42746	3.79139	#N/A	#N/A	#N/A	5.95995	6.60456	6.31535
264	Amorphene,delta-	Hydrocarbons	31.484	189165-79-5	C15H24	1531	1512-S	#N/A	#N/A	#N/A	#N/A	#N/A	#N/A	0.951724	1.01299	1.07425	#N/A	#N/A	#N/A	#N/A	#N/A	#N/A	#N/A	#N/A	#N/A	#N/A	#N/A	#N/A	#N/A	#N/A	#N/A	#N/A	#N/A	#N/A
265	2(4H)-Benzofuranone, 5,6,7,7a-tetrahydro-4,4,7a-trimethyl-, (R)-	Others	31.651	17092-92-1	C11H16O2	1538	1532-S	4.89606	4.90447	4.97617	22.5126	22.4255	22.5368	4.76525	4.54307	5.09542	18.5512	19.3991	19.053	53.8691	54.7173	55.9759	47.4347	47.2445	47.2496	56.7832	55.6463	57.73	42.0246	40.637	42.9934	32.6174	31.3688	31.9963
266	α-Calacorene	Hydrocarbons	32.061	21391-99-1	C15H20	1551	1542-S	#N/A	#N/A	#N/A	#N/A	#N/A	#N/A	#N/A	#N/A	#N/A	#N/A	#N/A	#N/A	#N/A	#N/A	#N/A	#N/A	#N/A	#N/A	3.00104	3.04967	3.05132	0.940715	1.13978	1.376	1.17473	1.12179	1.24712
267	7-Methylnaphthalen-2-ol, Me derivative	Alcohols	32.484	1131-53-9	C12H12O	1566	1569-S	#N/A	#N/A	#N/A	#N/A	#N/A	#N/A	#N/A	#N/A	#N/A	5.23921	4.80453	5.02187	#N/A	#N/A	#N/A	#N/A	#N/A	#N/A	#N/A	#N/A	#N/A	#N/A	#N/A	#N/A	#N/A	#N/A	#N/A
268	1,6,10-Dodecatrien-3-ol, 3,7,11-trimethyl-, (E)-	Alcohols	32.561	40716-66-3	C15H26O	1567	1564-S	#N/A	#N/A	#N/A	#N/A	#N/A	#N/A	#N/A	#N/A	#N/A	#N/A	#N/A	#N/A	#N/A	#N/A	#N/A	#N/A	#N/A	#N/A	16.0308	17.6605	16.7179	#N/A	#N/A	#N/A	#N/A	#N/A	#N/A
269	Pentadecane, 3-methyl-	Hydrocarbons	32.651	2882-96-4	C16H34	1569	1570-S	3.60084	3.87795	3.39692	2.84217	53.0937	2.96793	5.18239	4.57045	4.45239	7.04808	7.04977	7.54334	8.53239	8.2001	8.86782	6.99144	6.77501	6.86745	13.0905	13.9531	13.5218	#N/A	#N/A	#N/A	7.23787	7.71355	7.7117
270	Fluorene	Hydrocarbons	33.151	86-73-7	C13H10	1588	1583-S	#N/A	#N/A	#N/A	1.44703	1.45287	1.4587	#N/A	#N/A	#N/A	#N/A	#N/A	#N/A	#N/A	#N/A	#N/A	2.00923	2.1283	2.19016	2.07077	2.41245	2.19778	#N/A	#N/A	#N/A	#N/A	#N/A	#N/A
271	Naphthalene, 1,6,7-trimethyl-	Hydrocarbons	33.318	2245-38-7	C13H14	1593	1565-S	#N/A	#N/A	#N/A	2.65501	2.47008	2.63995	#N/A	#N/A	#N/A	#N/A	#N/A	#N/A	#N/A	#N/A	#N/A	#N/A	#N/A	#N/A	#N/A	#N/A	#N/A	#N/A	#N/A	#N/A	#N/A	#N/A	#N/A
272	Diethyl Phthalate	Esters	33.484	84-66-2	C12H14O4	1599	1594-S	10.737	10.1922	10.6494	9.86103	9.97013	9.76542	#N/A	#N/A	#N/A	30.1538	29.219	29.8849	#N/A	#N/A	#N/A	20.2014	19.1067	20.4099	8.4933	8.25852	8.51587	154.968	160.799	152.489	2.32348	2.47923	2.15734
273	Hexadecane	Hydrocarbons	33.568	544-76-3	C16H34	1600	1600-S	#N/A	#N/A	#N/A	#N/A	#N/A	#N/A	4.2277	4.31583	4.40396	#N/A	#N/A	#N/A	#N/A	#N/A	#N/A	#N/A	#N/A	#N/A	#N/A	#N/A	#N/A	#N/A	#N/A	#N/A	#N/A	#N/A	#N/A
274	(3R,3aS,6S,7R)-3,6,8,8-Tetramethyloctahydro-1H-3a,7-methanoazulen-6-ol	Alcohols	33.895	19903-73-2	19903-73-2	1613	1625-S	#N/A	#N/A	#N/A	#N/A	#N/A	#N/A	#N/A	#N/A	#N/A	#N/A	#N/A	#N/A	#N/A	#N/A	#N/A	#N/A	#N/A	#N/A	#N/A	#N/A	#N/A	#N/A	#N/A	#N/A	149.618	147.892	145.165
275	Cedrol	Alcohols	33.9	77-53-2	C15H26O	1613	1599-S	7.01419	7.91753	7.306	14.1089	14.4744	14.257	30.3226	30.883	31.5577	33.3294	33.489	33.0212	48.7835	47.9465	48.774	63.6244	61.8216	62.8629	73.1324	74.2905	73.379	43.5171	41.6015	42.2575	106.314	112.845	118.409
276	1,1'-Biphenyl, 2,2',5,5'-tetramethyl-	Hydrocarbons	35.4	3075-84-1	C16H18	1668	1663-S	#N/A	#N/A	#N/A	#N/A	#N/A	#N/A	#N/A	#N/A	#N/A	1.80341	1.89978	1.87644	#N/A	#N/A	#N/A	1.82748	1.81414	1.84081	#N/A	#N/A	#N/A	#N/A	#N/A	#N/A	#N/A	#N/A	#N/A
277	Naphthalene, 1,6-dimethyl-4-(1-methylethyl)-	Hydrocarbons	35.812	483-78-3	C15H18	1683	1674-S	#N/A	#N/A	#N/A	#N/A	#N/A	#N/A	#N/A	#N/A	#N/A	#N/A	#N/A	#N/A	#N/A	#N/A	#N/A	1.212	1.2127	1.1113	1.21511	1.26181	1.1653	#N/A	#N/A	#N/A	#N/A	#N/A	#N/A
278	Phenanthrene	Hydrocarbons	37.895	85-01-8	C14H10	1792	1776-S	#N/A	#N/A	#N/A	#N/A	#N/A	#N/A	#N/A	#N/A	#N/A	#N/A	#N/A	#N/A	#N/A	#N/A	#N/A	#N/A	#N/A	#N/A	2.91934	2.93174	2.96783	#N/A	#N/A	#N/A	#N/A	#N/A	#N/A
279	Anthracene	Hydrocarbons	37.901	120-12-7	C14H10	1792	1786-S	#N/A	#N/A	#N/A	#N/A	#N/A	#N/A	#N/A	#N/A	#N/A	2.84366	2.89152	2.53293	#N/A	#N/A	#N/A	#N/A	#N/A	#N/A	#N/A	#N/A	#N/A	2.80044	2.63579	2.21812	#N/A	#N/A	#N/A
280	2-Pentadecanone, 6,10,14-trimethyl-	Ketones	38.65	502-69-2	C18H36O	1850	1844-S	0.896452	0.557655	0.441736	3.78654	3.16028	3.4128	3.72444	3.91764	3.91828	3.4685	3.42439	3.25413	8.90692	9.1335	8.84956	3.77261	3.87114	3.96966	10.2054	9.88274	9.45866	#N/A	#N/A	#N/A	4.63647	4.86394	4.32678
281	Dibutyl phthalate	Esters	39.818	84-74-2	C16H22O4	1971	1965-S	#N/A	#N/A	#N/A	#N/A	#N/A	#N/A	3.87386	3.8843	3.86341	5.39494	5.01194	5.07794	#N/A	#N/A	#N/A	4.67116	4.7991	4.72645	#N/A	#N/A	#N/A	#N/A	#N/A	#N/A	6.01408	6.21766	6.11822

## Sheet: Table S2
Table S2. Variable importance in projection (VIP) values, p-values, and fold change (FC) of differential volatile compounds between the early and late storage stages of Qianliang tea (QLT).
Index	Q2-1	Q2-2	Q2-3	Q4-1	Q4-2	Q4-3	Q6-1	Q6-2	Q6-3	Q9-1	Q9-2	Q9-3	Q18-1	Q18-2	Q18-3	Q20-1	Q20-2	Q20-3	Q25-1	Q25-2	Q25-3	VIP	P-value	FDR	Fold_Change	Log2FC	Type
2-Ethylfuran	7.87192	7.59616	7.73442	25.5732	25.1336	25.7843	27.3673	27.8947	27.1249	3.43459	3.18913	3.6846	0.637826	0.637826	0.637826	0.637826	0.637826	0.637826	0.637826	0.637826	0.637826	1.31624	7.51154e-05	0.000932113	0.0397836	-4.65168	down
3-Pentanone, 2-methyl-	0.479147	0.479147	0.479147	0.479147	0.479147	0.479147	0.479147	0.479147	0.479147	0.479147	0.479147	0.479147	2.48487	2.39573	2.5456	0.479147	0.479147	0.479147	0.479147	0.479147	0.479147	0.926084	0.0411086	0.0753198	2.38876	1.25626	insig
2-Pentenal, (E)-	0.591266	0.591266	0.591266	0.591266	0.591266	0.591266	2.98896	2.95633	3.23711	0.591266	0.591266	0.591266	0.591266	0.591266	0.591266	0.591266	0.591266	0.591266	0.591266	0.591266	0.591266	0.661001	0.129207	0.167191	0.489196	-1.03152	insig
Toluene	3.35756	3.25661	3.84942	3.47459	3.84398	3.85714	4.19516	3.98286	3.77622	6.74571	6.89844	6.3644	4.67382	4.61652	4.54516	4.7642	5.16132	4.42892	2.84319	3.24316	3.43177	0.246646	0.917007	0.959169	0.937975	-0.0923787	insig
Hexanal	47.6364	49.2925	48.8397	48.4918	5.71745	48.2753	6.69533	58.3983	53.8543	67.7472	66.2479	68.453	8.24922	78.6982	79.1967	77.3446	81.6268	79.5589	71.2376	7.26335	71.7666	0.532701	0.0147722	0.0429023	1.29891	0.3773	insig
Furan, 2-ethyl-5-methyl-	0.11826	0.11826	0.11826	0.11826	0.11826	0.11826	0.653512	0.621488	0.685616	0.11826	0.11826	0.11826	0.11826	0.11826	0.11826	0.11826	0.11826	0.11826	0.11826	0.11826	0.11826	0.660962	0.129207	0.167191	0.469137	-1.09192	insig
2-Hexanone, 3-methyl-	0.377486	0.377486	0.377486	0.377486	0.377486	0.377486	0.377486	0.377486	0.377486	1.89783	1.96626	1.88743	0.377486	0.377486	0.377486	4.63968	4.67284	4.66521	2.84868	2.69785	2.77323	1.12052	0.01463	0.0429023	3.41462	1.77172	up
1,3-Cyclopentadiene, 5,5-dimethyl-1-ethyl-	17.5827	15.2182	16.1383	16.4739	16.8512	16.1427	24.1546	24.1457	24.9589	13.8882	13.2764	13.4585	13.3197	13.4577	13.1817	7.88665	7.26914	7.6789	7.71237	7.85321	8.57152	1.42195	2.72174e-05	0.000495356	0.545991	-0.873052	insig
1,2,4,4-Tetramethylcyclopentene	1.21736	1.26838	1.29927	2.45185	2.64293	2.13282	2.68751	2.79524	2.76181	2.83696	2.96367	2.89132	2.24558	2.32385	2.82614	3.27846	3.36798	3.54954	0.957192	0.93226	1.47295	0.0134459	0.998134	1	0.999624	-0.000543176	insig
2-Hexenal, (E)-	9.1747	9.26917	8.95556	7.59545	7.36167	7.83819	16.2919	17.6854	17.9582	15.5574	15.4826	15.9369	9.63913	9.17454	9.7161	5.43365	5.78567	5.89421	4.37323	4.36825	4.7137	1.23485	0.00562039	0.0199268	0.528465	-0.92012	insig
Furan, 2-(2-propenyl)-	0.157123	0.157123	0.157123	0.157123	0.157123	0.157123	0.871661	0.823598	0.838954	0.948349	0.916856	0.916735	0.791978	0.798343	0.785613	0.787376	0.932994	0.941757	0.157123	0.157123	0.157123	0.257672	0.970481	1	1.17368	0.231034	insig
Ethylbenzene	2.83124	2.86813	2.92345	5.86572	4.76386	4.75362	2.57551	2.56869	2.53998	6.14178	6.21435	6.16465	3.85424	3.75724	3.72919	7.69525	7.49566	7.24188	5.58691	6.58436	6.73824	0.882691	0.0227129	0.0568864	1.39898	0.484371	insig
1,6-Dimethylhepta-1,3,5-triene	0.25097	0.25097	0.25097	0.25097	0.25097	0.25097	0.25097	0.25097	0.25097	1.36524	1.25485	1.42396	0.25097	0.25097	0.25097	1.29492	1.34288	1.31855	0.25097	0.25097	0.25097	0.145973	0.823755	0.885375	1.15551	0.208526	insig
p-Xylene	0.50956	0.50956	0.50956	0.50956	0.50956	0.50956	0.50956	0.50956	0.50956	2.5478	21.2152	2.78565	0.50956	0.50956	0.50956	0.50956	0.50956	0.50956	0.50956	0.50956	0.50956	0.474772	0.129207	0.167191	0.196396	-2.34816	insig
o-Xylene	8.58718	9.22172	8.84677	17.7277	17.3869	17.9323	6.56924	6.49997	6.66519	13.2678	13.3733	13.4529	18.1972	17.1665	17.2763	25.2372	26.3461	26.6618	26.7581	27.8552	27.9396	1.54874	0.00020413	0.00150615	2.03958	1.02827	up
2-Hexenal, 2-methyl-	0.291798	0.291798	0.291798	0.291798	0.291798	0.291798	0.291798	0.291798	0.291798	0.291798	0.291798	0.291798	1.51672	1.45899	1.57878	0.291798	0.291798	0.291798	0.291798	0.291798	0.291798	0.925742	0.0411086	0.0753198	2.40093	1.26359	insig
1,3-trans,5-cis-Octatriene	3.35145	3.15315	3.68856	3.33163	2.62466	3.44819	6.76927	6.62767	6.7174	5.36127	5.41866	5.93132	2.12663	2.4699	2.26277	0.425327	0.425327	0.425327	0.425327	0.425327	0.425327	1.56727	0.000120044	0.00112932	0.222397	-2.16879	down
2-n-Butyl furan	0.543088	0.543088	0.543088	0.543088	0.543088	0.543088	3.93942	4.18999	3.97794	3.54238	3.3956	3.31543	5.31228	4.87776	4.97663	4.1533	4.46652	3.96787	2.94541	2.78635	2.71544	1.10224	0.0194716	0.0492199	1.88408	0.91386	insig
2-Heptanone	4.43598	4.39847	4.46278	2.89791	2.95188	2.83433	7.48443	7.25713	7.42379	5.84765	5.62325	5.59297	15.6434	14.5748	14.9333	8.36488	9.12843	8.93872	7.25657	7.45361	7.69238	1.41773	8.16521e-05	0.000969175	2.04727	1.0337	up
Styrene	2.11931	2.27315	2.41645	2.58845	2.47128	2.43497	3.68169	3.33368	3.27124	2.71422	2.82995	3.82986	5.19125	5.57232	5.19747	4.28817	4.27689	4.55969	3.89658	4.77449	4.15648	1.66944	5.95993e-07	8.1353e-05	1.64539	0.718429	insig
Nonane	0.166793	0.166793	0.166793	0.166793	0.166793	0.166793	0.166793	0.166793	0.166793	0.166793	0.166793	0.166793	0.936862	0.833964	0.885413	0.166793	0.166793	0.166793	0.166793	0.166793	0.166793	0.924688	0.0411086	0.0753198	2.43615	1.28461	insig
(Z)-4-Heptenal	12.2536	12.7383	12.9882	14.3847	14.6274	14.8769	24.6182	24.3226	23.3254	18.9721	18.3224	18.5348	9.67889	1.822	9.27276	6.76452	6.47356	6.17619	4.98152	4.43811	6.58147	1.61037	2.1285e-06	0.000193694	0.356816	-1.48675	down
Heptanal	34.9842	34.7873	34.1359	34.2145	34.3564	33.9282	34.2227	34.1237	34.9763	34.1353	34.2366	34.2354	24.5487	24.2986	24.9218	23.8847	23.4237	23.8127	19.5211	19.5276	19.8346	1.86791	6.80434e-06	0.000206398	0.658923	-0.601818	insig
Anisole	0.222377	0.222377	0.222377	1.35692	1.52977	1.44334	0.222377	0.222377	0.222377	1.76879	1.65818	1.67732	0.222377	0.222377	0.222377	1.83327	1.83939	1.73468	1.64999	1.67159	2.41591	0.494901	0.129221	0.167191	1.46252	0.548459	insig
Benzene, (1-methylethyl)-	1.28359	1.35844	1.43382	0.256718	0.256718	0.256718	0.256718	0.256718	0.256718	2.8223	2.21975	2.34159	3.32173	3.327	3.38199	3.6262	3.731	3.74939	2.29496	2.99686	2.47215	1.55084	0.000283015	0.00198111	2.96428	1.56768	up
alpha-Pinene	5.54133	5.58594	5.49667	3.59586	3.77947	3.65188	6.49844	6.49937	6.49672	0.703887	0.703887	0.703887	3.51944	3.54453	3.65353	0.703887	0.703887	0.703887	0.703887	0.703887	0.703887	1.01357	0.0131642	0.0408389	0.404429	-1.30604	down
Oxepine, 2,7-dimethyl-	0.247329	0.247329	0.247329	0.247329	0.247329	0.247329	0.247329	0.247329	0.247329	0.247329	0.247329	0.247329	2.67697	2.42918	2.38138	0.247329	0.247329	0.247329	1.41237	1.23664	1.32458	1.3052	0.00156372	0.00636305	5.48219	2.45475	up
Camphene	1.56759	1.5732	1.52299	2.53127	2.58959	2.44315	3.12828	3.22915	2.97559	2.65624	2.43646	2.52776	1.68924	1.64779	1.64667	1.77436	1.76517	1.67613	0.761776	0.683292	0.84264	1.35169	0.000337314	0.00224602	0.570551	-0.809572	insig
2-Heptanone, 6-methyl-	1.08782	1.08782	1.08782	1.08782	1.08782	1.08782	1.08782	1.08782	1.08782	1.08782	1.08782	1.08782	7.96639	7.98189	8.21753	5.91632	6.14328	6.29799	1.08782	1.08782	1.08782	1.40179	0.00156372	0.00636305	4.6767	2.22549	up
(Z)-2-Heptenal	8.29547	8.44238	8.58929	15.6346	15.5731	15.4364	23.4395	23.9864	23.7912	23.1529	23.6227	23.9754	11.827	11.9489	12.792	11.4452	11.6566	11.5881	6.32942	5.41186	5.82574	1.16591	0.00928793	0.0301858	0.553583	-0.853128	insig
3-Ethylcyclopentanone	0.435686	0.435686	0.435686	0.435686	0.435686	0.435686	0.435686	0.435686	0.435686	0.435686	0.435686	0.435686	0.435686	0.435686	0.435686	2.29778	2.42478	2.17843	0.435686	0.435686	0.435686	0.91208	0.0411086	0.0753198	2.4266	1.27893	insig
Benzaldehyde	23.5146	23.7863	23.2539	17.8397	17.5944	17.853	16.6134	16.2534	16.2529	22.7384	22.6557	22.5974	27.7692	26.4917	27.7789	19.3514	19.7227	18.6195	14.3772	14.9142	14.7275	0.085235	0.862708	0.912866	1.01681	0.0240476	insig
Benzene, 1-ethyl-4-methyl-	3.65715	3.28781	3.68618	2.98264	3.12886	3.82677	3.99737	3.88189	3.97155	3.13379	3.13144	3.11763	4.1263	4.24228	3.94645	4.47234	4.58918	4.47984	3.46465	3.63139	3.56737	1.16984	0.00448577	0.0161133	1.16482	0.220106	insig
2-Heptanol, 6-methyl-	0.390436	0.390436	0.390436	0.390436	0.390436	0.390436	0.390436	0.390436	0.390436	0.390436	0.390436	0.390436	2.56512	1.95218	1.99388	0.390436	0.390436	0.390436	0.390436	0.390436	0.390436	0.913325	0.0411086	0.0753198	2.51963	1.33321	insig
Benzene, 1,2,4-trimethyl-	0.463844	0.463844	0.463844	0.463844	0.463844	0.463844	0.463844	0.463844	0.463844	2.31922	2.46796	2.38435	0.463844	0.463844	0.463844	0.463844	0.463844	0.463844	0.463844	0.463844	0.463844	0.704221	0.129207	0.167191	0.490575	-1.02745	insig
Dimethyl trisulfide	1.57897	1.47414	1.52646	2.74731	2.85454	2.71123	2.36195	2.45276	2.43928	2.78336	2.57515	2.73533	0.294827	0.294827	0.294827	0.294827	0.294827	0.294827	0.294827	0.294827	0.294827	1.81278	7.51154e-05	0.000932113	0.125279	-2.99679	down
Nonane, 3-methyl-	0.103665	0.103665	0.103665	0.103665	0.103665	0.103665	0.103665	0.103665	0.103665	0.103665	0.103665	0.103665	0.765453	0.74953	0.789953	0.978695	1.11258	0.934463	0.55897	0.598161	0.518326	1.81393	2.51554e-05	0.00049053	7.50936	2.90869	up
1-Heptanol	1.14229	1.14229	1.14229	1.14229	1.14229	1.14229	1.14229	1.14229	1.14229	1.14229	1.14229	1.14229	5.71146	6.12988	5.94158	1.14229	1.14229	1.14229	1.14229	1.14229	1.14229	0.925968	0.0411086	0.0753198	2.39642	1.26088	insig
2H-Pyran, 2-ethenyltetrahydro-2,6,6-trimethyl-	0.185595	0.185595	0.185595	3.38954	3.2352	3.54388	2.78297	2.74916	2.76667	2.17911	2.29186	2.28434	0.927975	1.13543	1.68675	3.96274	4.34526	4.39546	1.49191	1.59231	1.52448	0.147518	0.748789	0.81442	1.08936	0.123477	insig
2-Hexene, 3,5,5-trimethyl-	1.39256	1.39256	1.39256	1.39256	1.39256	1.39256	7.32315	7.67783	6.9628	1.39256	1.39256	1.39256	1.39256	1.39256	1.39256	1.39256	1.39256	1.39256	1.39256	1.39256	1.39256	0.66163	0.129207	0.167191	0.484413	-1.04569	insig
beta-Pinene	19.8356	19.3754	19.9151	0.502936	0.502936	0.502936	21.7233	2.51468	21.5188	0.502936	0.502936	0.502936	0.502936	0.502936	0.502936	15.9119	15.956	15.89	7.42269	7.47296	7.56926	0.101934	0.853212	0.912866	0.886392	-0.173983	insig
Bicyclo[3.1.0]hexane, 4-methylene-1-(1-methylethyl)-	0.486653	0.486653	0.486653	2.88848	2.98413	19.1936	0.486653	0.486653	0.486653	19.975	19.9416	2.43327	18.8399	17.8713	17.9278	12.9718	12.9924	12.9811	0.486653	0.486653	0.486653	0.547362	0.5293	0.592208	1.80172	0.849374	insig
1-Octen-3-one	11.8255	11.2874	11.8394	13.1924	11.5853	12.3545	19.7427	2.51877	2.52915	0.503754	0.503754	0.503754	0.503754	0.503754	0.503754	0.503754	0.503754	0.503754	0.503754	0.503754	0.503754	1.20297	0.00163155	0.00636305	0.0614419	-4.02463	down
1-Octen-3-ol	8.61839	8.23963	8.16389	8.53524	8.91222	8.21879	11.663	11.1397	12.3674	11.932	11.532	11.1755	8.73849	8.77179	8.62356	7.89827	7.8967	7.88277	6.43778	7.11447	7.29946	1.21274	0.00430034	0.0158648	0.781905	-0.354934	insig
3-Octanone	0.489826	0.489826	0.489826	0.489826	0.489826	0.489826	0.489826	0.489826	0.489826	0.489826	0.489826	0.489826	4.59228	4.19118	4.52741	4.64671	4.48423	4.32524	2.44913	2.77817	2.75135	1.8354	2.51554e-05	0.00049053	7.88165	2.9785	up
5-Hepten-2-one, 6-methyl-	47.1876	47.2177	47.1453	5.94116	5.31336	5.24177	56.4744	56.4529	57.9252	61.6856	61.1247	61.8318	71.2646	71.4764	75.7688	77.2581	74.6694	77.8955	57.4257	6.28953	57.8369	0.826198	0.00725343	0.0250656	1.47962	0.565227	insig
1-Decene	0.0862889	0.0862889	0.0862889	0.0862889	0.0862889	0.0862889	0.44391	0.431444	0.448634	0.0862889	0.0862889	0.0862889	0.0862889	0.0862889	0.0862889	0.0862889	0.0862889	0.0862889	0.0862889	0.0862889	0.0862889	0.661902	0.129207	0.167191	0.492941	-1.02051	insig
Heptane, 2,2,4,6,6-pentamethyl-	4.74952	5.99264	5.83481	4.76498	4.84425	4.32618	5.49533	5.1575	5.17799	5.49859	5.17722	5.27968	0.596876	0.596876	0.596876	0.596876	0.596876	0.596876	2.98438	3.31633	3.35723	1.74895	0.000120044	0.00112932	0.283349	-1.81935	down
Furan, 2-pentyl-	61.5223	61.7132	61.297	62.9131	62.6791	62.4848	82.6742	82.3286	82.7191	81.7148	8.57824	8.72818	83.6494	83.1733	83.7264	76.9437	79.4648	78.4377	53.2928	54.8437	54.5689	0.569175	0.422107	0.488285	1.20127	0.264556	insig
beta-Myrcene	2.31518	2.88168	2.58163	3.45359	3.38662	3.17769	2.78296	2.99444	3.38485	2.35154	2.27143	2.21997	0.931852	1.14162	1.67773	1.37939	1.42653	1.33155	0.684985	0.625396	0.74493	1.72759	2.71449e-08	7.41055e-06	0.392249	-1.35016	down
Mesitylene	18.3699	18.1539	18.1186	21.4124	21.256	21.9948	21.156	21.3353	21.1684	19.4621	19.8253	19.1885	27.2835	27.32	27.5639	23.3954	23.2942	23.4692	16.4655	18.1778	18.2742	0.842998	0.0551398	0.0996898	1.13344	0.180704	insig
3,3-Dimethylcyclohexanone	0.423087	0.423087	0.423087	0.423087	0.423087	0.423087	0.423087	0.423087	0.423087	0.423087	0.423087	0.423087	2.97239	2.93542	3.98453	8.12368	8.84998	8.16593	2.23972	2.79266	2.11544	1.49258	2.51554e-05	0.00049053	11.0772	3.46953	up
Hexanoic acid, ethyl ester	2.82384	3.47482	3.14352	7.75786	6.98533	7.53283	0.23795	0.23795	0.23795	2.52354	2.55581	2.54631	6.27853	6.48637	6.99428	0.23795	0.23795	0.23795	1.18975	1.38676	1.42883	0.214967	0.388323	0.456949	0.81477	-0.295535	insig
Decane	0.755772	0.755772	0.755772	0.755772	0.755772	0.755772	0.755772	0.755772	0.755772	0.755772	0.755772	0.755772	3.96527	3.77886	3.87194	0.755772	0.755772	0.755772	0.755772	0.755772	0.755772	0.926253	0.0411086	0.0753198	2.37442	1.24758	insig
trans-2-(2-Pentenyl)furan	33.6572	33.8759	34.2981	33.1251	33.1324	32.7854	49.8588	49.6722	51.4524	51.8391	5.81498	51.4682	1.163	1.163	1.163	1.163	1.163	1.163	1.163	1.163	1.163	1.69822	7.51154e-05	0.000932113	0.0302746	-5.04575	down
Octanal	8.71624	8.71624	8.71624	8.71624	8.71624	8.71624	8.71624	8.71624	8.71624	8.71624	8.71624	8.71624	44.6113	43.5812	44.1421	46.4653	46.5747	44.4496	44.2242	44.267	44.942	1.9295	2.51554e-05	0.00049053	5.14056	2.36193	up
2,6-Octadiene, 2,6-dimethyl-	0.365883	0.365883	0.365883	2.76855	1.82942	2.81979	0.365883	0.365883	0.365883	0.365883	0.365883	0.365883	0.365883	0.365883	0.365883	0.365883	0.365883	0.365883	0.365883	0.365883	0.365883	0.667928	0.129207	0.167191	0.409926	-1.28656	insig
Pyrazine, trimethyl-	0.28256	0.28256	0.28256	1.4128	1.72729	1.77748	0.28256	0.28256	0.28256	0.28256	0.28256	0.28256	0.28256	0.28256	0.28256	0.28256	0.28256	0.28256	0.28256	0.28256	0.28256	0.677068	0.129207	0.167191	0.454483	-1.1377	insig
(2R,5S)-2-Methyl-5-(prop-1-en-2-yl)-2-vinyltetrahydrofuran	0.836598	0.836598	0.836598	5.62599	5.25831	5.28855	9.61962	9.96725	9.37522	4.49943	4.48928	4.51917	7.15492	7.11384	6.87158	7.34816	7.22324	7.13322	4.71218	4.65137	4.18299	0.45289	0.327612	0.392272	1.22953	0.298101	insig
(+)-4-Carene	0.108355	0.108355	0.108355	0.108355	0.108355	0.108355	0.108355	0.108355	0.108355	0.108355	0.108355	0.108355	0.108355	0.108355	0.108355	0.541773	0.793785	0.667779	0.108355	0.108355	0.108355	0.899708	0.0411086	0.0753198	2.72097	1.44412	insig
2,4-Heptadienal, (E,E)-	52.1223	52.2757	51.1164	47.1368	47.6728	46.7591	46.7871	48.262	46.5149	44.4818	44.6198	44.4438	14.354	15.4287	15.1171	10.9758	10.6532	10.9973	0.684732	0.684732	0.684732	1.8759	0.000140647	0.00112932	0.185439	-2.43098	down
2-Carene	1.89858	1.95457	1.84259	0.183668	0.183668	0.183668	0.183668	0.183668	0.183668	1.92915	1.95996	1.94456	0.91969	0.918338	1.18554	0.183668	0.183668	0.183668	0.183668	0.183668	0.183668	0.752399	0.168137	0.210557	0.435483	-1.19931	insig
Nonane, 2,6-dimethyl-	2.18393	1.97992	1.95852	0.391703	0.391703	0.391703	0.391703	0.391703	0.391703	0.391703	0.391703	0.391703	0.391703	0.391703	0.391703	0.391703	0.391703	0.391703	0.391703	0.391703	0.391703	0.680081	0.129207	0.167191	0.487208	-1.03739	insig
Benzene, 1-methoxy-4-methyl-	0.375566	0.375566	0.375566	4.31381	4.47714	4.12549	0.375566	0.375566	0.375566	2.42783	2.47554	2.41682	0.375566	0.375566	0.375566	4.98965	5.24463	5.71775	2.39	1.87783	2.81286	0.403733	0.394713	0.462475	1.43231	0.518339	insig
p-Cymene	8.73979	8.959	8.88265	11.7238	11.7955	11.6563	15.6938	16.38	15.8725	14.1526	14.6882	14.1372	0.291791	0.291791	0.291791	11.3393	11.4174	1.45895	5.45529	5.52779	5.6286	1.47331	0.000724672	0.00439634	0.36418	-1.45727	down
D-Limonene	51.5389	49.1458	48.8423	84.8457	84.3185	81.5329	65.7586	64.1776	64.7697	80.4288	80.2068	79.7747	41.2482	4.23828	41.7216	6.7656	6.72999	6.75347	66.9218	67.6883	66.7355	1.27423	0.00928793	0.0301858	0.492897	-1.02064	down
Eucalyptol	6.51632	6.83595	6.42278	3.75253	4.57886	3.54946	6.83512	6.44674	5.82211	0.633467	0.633467	0.633467	7.24613	7.55454	7.15771	3.58342	3.74324	3.16734	0.633467	0.633467	0.633467	0.1781	0.885677	0.933551	0.869796	-0.201251	insig
3-Cyclohexene-1-carboxaldehyde, 4-methyl-	3.46299	3.68917	3.91535	0.317396	0.317396	0.317396	9.37256	9.14448	9.75836	7.72715	7.75477	7.8147	8.44428	7.61655	7.7889	5.45127	5.3375	5.59543	2.54259	2.59145	2.56718	0.0236299	0.985084	1	1.00506	0.00728172	insig
Benzyl alcohol	0.85227	0.85227	0.85227	0.85227	0.85227	0.85227	0.85227	0.85227	0.85227	0.85227	0.85227	0.85227	0.85227	0.85227	0.85227	4.26135	8.72245	6.4919	0.85227	0.85227	0.85227	0.868634	0.0411086	0.0753198	3.20573	1.68065	insig
Cyclohexanone, 2,2,6-trimethyl-	21.575	21.1254	21.773	19.6365	19.1234	19.4458	26.9539	25.2835	26.7753	24.1359	24.4665	24.4238	14.7645	14.9736	15.3358	24.1412	24.6752	24.8827	15.7754	16.1438	16.97	1.00343	0.0150493	0.0432468	0.813742	-0.297357	insig
trans-beta-Ocimene	5.68482	5.35553	5.69189	8.42553	7.72185	8.58921	15.1483	15.5965	15.3724	0.250276	0.250276	0.250276	0.250276	0.250276	0.250276	1.28299	1.31584	1.25138	0.250276	0.250276	0.250276	1.19482	0.00860619	0.0290061	0.0807798	-3.62986	down
Benzeneacetaldehyde	3.2658	3.52381	3.62644	11.8166	11.479	11.9181	9.74422	9.35472	9.67542	5.14713	5.28453	5.2763	2.26744	2.27474	2.65692	2.84715	2.8262	2.54245	0.453487	0.453487	0.453487	1.40546	0.000140647	0.00112932	0.248215	-2.01034	down
1,3,6-Octatriene, 3,7-dimethyl-, (Z)-	0.107986	0.107986	0.107986	0.107986	0.107986	0.107986	0.107986	0.107986	0.107986	1.79527	1.97966	1.89976	0.107986	0.107986	0.107986	0.107986	0.107986	0.107986	0.539928	0.676994	0.628622	0.453894	1	1	0.5002	-0.999424	insig
1H-Pyrrole-2-carboxaldehyde, 1-ethyl-	3.65268	3.76242	3.28286	7.72123	7.11563	7.89496	0.462543	0.462543	0.462543	5.63217	5.42394	5.83592	0.462543	0.462543	0.462543	2.57914	2.58259	2.52759	2.99414	2.71736	2.78344	0.954575	0.0258443	0.0629954	0.453093	-1.14212	insig
Benzene, 1-methyl-3-propyl-	0.933248	1.16624	0.955815	1.81287	1.84446	1.86658	0.18665	0.18665	0.18665	1.8476	2.15287	1.91562	0.18665	0.18665	0.18665	0.18665	0.18665	0.18665	1.47888	1.43261	1.38635	0.871673	0.0498517	0.0907301	0.479809	-1.05947	insig
(E)-2-Octenal	26.3622	25.216	26.7228	27.7635	27.1511	27.6155	4.7592	39.4858	38.6639	42.9897	42.8327	42.1659	22.2776	22.3414	22.1136	21.6579	21.2863	21.4821	17.8583	16.5464	17.1269	1.06467	0.0105163	0.0333831	0.655284	-0.609808	insig
gamma-Terpinene	2.24655	2.13199	2.5994	0.426398	0.426398	0.426398	0.426398	0.426398	0.426398	0.426398	0.426398	0.426398	0.426398	0.426398	0.426398	0.426398	0.426398	0.426398	0.426398	0.426398	0.426398	0.675236	0.129207	0.167191	0.473096	-1.0798	insig
Decane, 4-methyl-	6.95857	7.12188	6.91526	8.26883	7.75248	8.48556	1.23654	1.278	1.53235	7.61979	7.77156	7.31363	8.3448	8.31672	8.33469	4.7967	4.81189	5.63548	3.84863	4.36147	4.12893	0.0800288	0.862069	0.912866	0.970262	-0.0435537	insig
Decane, 2-methyl-	2.85196	2.13564	2.46598	3.46197	3.32541	3.79498	2.36866	2.92542	2.48218	4.92924	5.18666	5.53495	3.83426	3.19687	3.81992	1.68815	1.76544	1.77384	1.64427	2.92213	1.73343	0.826723	0.0570824	0.102523	0.719623	-0.474687	insig
Acetophenone	12.6295	12.1921	12.975	8.33386	8.62365	8.69469	0.35448	0.35448	0.35448	7.16474	6.99638	6.8245	5.94339	6.11239	6.22326	10.674	10.4052	1.7724	7.32762	7.26597	7.71722	0.0385842	0.965353	1	0.989365	-0.015425	insig
Decane, 3-methyl-	7.77179	7.76737	7.13481	6.28875	6.36165	6.54514	4.78852	4.19783	4.51896	6.66829	6.63955	5.92678	4.49659	4.55229	4.17738	2.69115	2.51253	2.87499	2.73275	3.47728	2.78942	1.58307	6.12792e-06	0.000206398	0.541565	-0.884794	insig
1-Octanol	0.265387	0.265387	0.265387	2.82616	2.97768	2.66416	0.265387	0.265387	0.265387	0.265387	0.265387	0.265387	9.78593	9.1624	9.43549	1.32694	1.34646	1.37223	0.265387	0.265387	0.265387	0.866607	0.0831644	0.143695	4.08059	2.02878	insig
Linalool oxide I	48.1369	5.25947	5.35279	4.86942	4.23454	4.71539	57.7978	57.3488	57.3447	57.4979	56.6235	57.5125	21.9669	21.3349	21.9314	90.3749	93.9723	92.6496	27.8238	27.3521	26.5185	0.406409	0.422107	0.488285	1.35647	0.439857	insig
Benzene, 4-ethyl-1,2-dimethyl-	0.708506	0.708506	0.708506	0.708506	0.708506	0.708506	0.708506	0.708506	0.708506	0.708506	0.708506	0.708506	3.92128	3.76282	3.54253	0.708506	0.708506	0.708506	0.708506	0.708506	0.708506	0.925142	0.0411086	0.0753198	2.42728	1.27934	insig
Pyrazine, tetramethyl-	87.8458	8.48769	8.33998	23.4433	23.1263	22.6448	29.8556	29.2993	28.6673	42.3344	41.3333	41.984	11.9522	11.3344	1.78651	0.357302	0.357302	0.357302	0.357302	0.357302	0.357302	1.32989	0.000373005	0.00242453	0.0936831	-3.41607	down
Cyclohexene, 1-methyl-4-(1-methylethylidene)-	0.533197	0.533197	0.533197	5.65193	5.95779	4.94361	3.98225	3.54154	3.84862	2.86214	2.95496	2.66598	0.533197	0.533197	0.533197	0.533197	0.533197	0.533197	0.533197	0.533197	0.533197	1.32603	0.00163155	0.00636305	0.168341	-2.57054	down
Linalool oxide II	76.3245	77.7454	77.1943	2.45449	2.45449	2.45449	43.6228	42.3234	43.3793	58.3847	57.9369	58.3426	12.2725	12.5256	12.8439	79.9269	83.1464	84.9269	2.45449	2.45449	2.45449	0.376738	0.773688	0.838162	0.719981	-0.473969	insig
2-Nonanone	1.72248	1.72248	1.72248	1.72248	1.72248	1.72248	1.72248	1.72248	1.72248	1.72248	1.72248	1.72248	16.5396	15.1363	16.2448	1.72248	1.72248	1.72248	8.61241	8.67939	9.79525	1.32187	0.00156372	0.00636305	5.17182	2.37067	up
Furan, 2-hexyl-	0.062495	0.062495	0.062495	0.062495	0.062495	0.062495	0.062495	0.062495	0.062495	0.062495	0.062495	0.062495	1.37915	1.182	1.31619	0.062495	0.062495	0.062495	0.395337	0.312475	0.478199	1.17323	0.00156372	0.00636305	9.33556	3.22274	up
3,5-Octadien-2-one, (E,E)-	23.3321	24.5473	24.3112	21.7349	21.8197	21.9777	26.6477	27.2778	25.2575	14.1368	14.5242	13.7615	13.1358	13.3424	13.6819	0.335759	0.335759	0.335759	1.6788	1.69558	1.89885	1.61222	0.000140647	0.00112932	0.238774	-2.06628	down
Benzoic acid, methyl ester	6.63367	6.82524	6.44216	2.52194	2.45972	2.17316	0.338843	0.338843	0.338843	2.2264	2.28757	2.29694	7.45631	7.69766	7.33549	2.19594	2.89638	2.29513	1.86584	1.7326	1.69422	0.396955	0.499032	0.565293	1.34427	0.426827	insig
Undecane	6.78945	6.15199	6.34854	6.75265	6.15442	6.45354	0.630709	0.630709	0.630709	6.87278	6.78829	6.82627	6.76657	6.43384	6.24616	14.1722	14.2942	13.9692	4.3245	3.79737	3.15354	0.760634	0.499032	0.565293	1.59828	0.676525	insig
Linalool	142.256	143.553	141.558	56.9854	58.7277	59.7167	55.4544	55.3177	55.3482	56.6442	56.7228	56.5282	28.457	28.693	28.8465	25.1533	25.2438	25.2432	5.03067	5.03067	5.03067	1.36368	0.000140647	0.00112932	0.250996	-1.99426	down
6-Methyl-3,5-heptadiene-2-one	18.7763	18.4484	18.9732	2.65943	2.84168	2.75551	20.4826	20.4662	20.0977	16.9658	15.7697	16.1326	21.6977	2.36886	2.73724	25.8629	25.9845	23.5885	6.81457	7.45639	7.32762	0.0826574	0.807805	0.871663	0.946943	-0.0786498	insig
Nonanal	113.362	114.871	114.828	139.799	135.73	134.928	121.955	121.151	119.868	142.893	139.128	138.661	150.732	15.7812	15.5522	154.157	158.12	153.651	174.852	171.863	173.356	0.0185999	0.0338652	0.0753198	1.01317	0.0188768	insig
Hydroxylamine, O-decyl-	0.383307	0.383307	0.383307	0.383307	0.383307	0.383307	0.383307	0.383307	0.383307	2.11156	2.61935	2.31525	0.383307	0.383307	0.383307	1.92584	1.97229	1.91653	0.383307	0.383307	0.383307	0.0150502	1	1	1.03081	0.0437833	insig
2H-Pyran-3(4H)-one, 6-ethenyldihydro-2,2,6-trimethyl-	0.64294	0.64294	0.64294	0.64294	0.64294	0.64294	3.2147	3.56734	3.37266	0.64294	0.64294	0.64294	4.63988	4.73176	4.17979	11.9751	12.1567	11.7433	0.64294	0.64294	0.64294	1.09566	0.01463	0.0429023	4.29541	2.10279	up
Naphthalene, decahydro-2-methyl-	0.776445	0.776445	0.776445	0.776445	0.776445	0.776445	4.22994	4.44174	3.97419	0.776445	0.776445	0.776445	0.776445	0.776445	0.776445	0.776445	0.776445	0.776445	0.776445	0.776445	0.776445	0.661405	0.129207	0.167191	0.474554	-1.07536	insig
Fenchol	6.33136	6.82187	6.65165	0.66783	0.66783	0.66783	3.58937	3.33915	3.88932	0.66783	0.66783	0.66783	0.66783	0.66783	0.66783	0.66783	0.66783	0.66783	0.66783	0.66783	0.66783	0.969047	0.0182352	0.0465253	0.231419	-2.11142	insig
2-Acetyl-1-ethylpyrrole	0.0868312	0.0868312	0.0868312	3.86763	3.64888	4.94369	0.0868312	0.0868312	0.0868312	0.0868312	0.0868312	0.0868312	0.0868312	0.0868312	0.0868312	0.0868312	0.0868312	0.0868312	0.434156	0.443964	0.463915	0.605071	1	1	0.187592	-2.41433	insig
Benzene, 1,2,4,5-tetramethyl-	0.456668	0.456668	0.456668	4.28794	4.88848	4.95199	2.37478	2.28334	2.46622	5.82786	5.32758	5.19276	0.456668	0.456668	0.456668	5.94768	6.54952	6.34582	0.456668	0.456668	0.456668	0.347588	0.5293	0.592208	0.738431	-0.437465	insig
(E)-4,8-Dimethylnona-1,3,7-triene	0.165282	0.165282	0.165282	0.165282	0.165282	0.165282	0.165282	0.165282	0.165282	0.889813	0.851616	0.82641	0.165282	0.165282	0.165282	0.165282	0.165282	0.165282	0.165282	0.165282	0.165282	0.703924	0.129207	0.167191	0.489075	-1.03187	insig
2-Cyclohexene-1-carboxaldehyde, 2,6,6-trimethyl-	3.23812	3.95253	3.36826	3.8168	3.53485	3.69437	9.72657	9.32937	9.16139	4.34873	4.33594	4.53363	4.67279	5.36123	4.39452	4.34196	5.42661	4.88158	0.647624	0.647624	0.647624	0.68287	0.858803	0.912866	0.656119	-0.607971	insig
Benzene, 1,2,3,4-tetramethyl-	2.43764	2.37475	2.31186	0.462373	0.462373	0.462373	0.462373	0.462373	0.462373	0.462373	0.462373	0.462373	0.462373	0.462373	0.462373	0.462373	0.462373	0.462373	0.462373	0.462373	0.462373	0.681085	0.129207	0.167191	0.491641	-1.02432	insig
Isophorone	6.93398	6.53824	6.73242	6.27642	6.51294	6.62979	6.86774	6.36715	6.15326	5.58995	5.61697	5.37276	5.56418	5.344	5.21359	11.5693	12.2388	12.8998	7.76393	7.22149	7.33158	0.8998	0.193005	0.240595	1.32548	0.40652	insig
3,5-Dimethylanisole	0.678466	0.678466	0.678466	0.678466	0.678466	0.678466	0.678466	0.678466	0.678466	0.678466	0.678466	0.678466	3.66758	3.94313	3.39233	5.56685	6.21818	5.98628	0.678466	0.678466	0.678466	1.3514	0.00156372	0.00636305	5.04566	2.33504	up
Decane, 3,7-dimethyl-	4.27539	4.45199	4.62858	0.855078	0.855078	0.855078	0.855078	0.855078	0.855078	0.855078	0.855078	0.855078	0.855078	0.855078	0.855078	0.855078	0.855078	0.855078	0.855078	0.855078	0.855078	0.679848	0.129207	0.167191	0.487417	-1.03677	insig
trans-Decalin, 2-methyl-	0.637119	0.637119	0.637119	0.637119	0.637119	0.637119	0.637119	0.637119	0.637119	0.637119	0.637119	0.637119	3.66358	3.42459	3.18559	0.637119	0.637119	0.637119	0.637119	0.637119	0.637119	0.923892	0.0411086	0.0753198	2.45837	1.2977	insig
2,3-Dimethylanisole	0.584854	0.584854	0.584854	0.584854	0.584854	0.584854	0.584854	0.584854	0.584854	0.584854	0.584854	0.584854	3.28454	3.23638	2.92427	4.49152	4.95685	5.76419	0.584854	0.584854	0.584854	1.34595	0.00156372	0.00636305	5.01783	2.32707	up
Decane, 2,4,6-trimethyl-	4.2696	4.29836	4.23976	0.847952	0.847952	0.847952	0.847952	0.847952	0.847952	0.847952	0.847952	0.847952	0.847952	0.847952	0.847952	0.847952	0.847952	0.847952	0.847952	0.847952	0.847952	0.681083	0.129207	0.167191	0.497837	-1.00626	insig
3-Nonen-2-one	0.257184	0.257184	0.257184	0.257184	0.257184	0.257184	6.51876	5.9542	6.34618	5.43942	5.32886	5.54922	6.62635	6.45926	6.71411	8.22456	8.31753	8.98259	4.57448	3.96559	3.87373	1.09652	0.0131326	0.0408389	2.09882	1.06958	up
Decane, 3,8-dimethyl-	0.443949	0.443949	0.443949	0.443949	0.443949	0.443949	0.443949	0.443949	0.443949	2.35774	2.46832	2.24717	0.443949	0.443949	0.443949	0.443949	0.443949	0.443949	0.443949	0.443949	0.443949	0.70408	0.129207	0.167191	0.481299	-1.055	insig
1H-Indene, 2,3-dihydro-4-methyl-	0.652714	0.652714	0.652714	4.47684	4.72499	5.49989	0.652714	0.652714	0.652714	3.77791	3.26357	3.74362	0.652714	0.652714	0.652714	0.652714	0.652714	0.652714	0.652714	0.652714	0.652714	1.04107	0.0182352	0.0465253	0.266386	-1.90841	down
Bicyclo[3.1.1]heptan-2-one, 6,6-dimethyl-, (1R)-	0.190636	0.190636	0.190636	0.190636	0.190636	0.190636	0.190636	0.190636	0.190636	0.190636	0.190636	0.190636	0.190636	0.190636	0.190636	0.953181	1.25442	1.15565	0.190636	0.190636	0.190636	0.90711	0.0411086	0.0753198	2.62692	1.39337	insig
2,6,6-Trimethyl-2-cyclohexene-1,4-dione	5.59937	5.76875	5.98365	3.97657	4.61547	4.15536	8.45382	7.74869	7.51215	6.26627	6.98751	6.17149	5.11458	5.22289	5.19268	10.0602	1.69437	1.21164	5.68695	5.18128	5.85637	0.5407	0.230712	0.28118	0.823257	-0.280585	insig
(R,S)-5-Ethyl-6-methyl-3E-hepten-2-one	7.35168	7.3275	7.81454	9.75847	9.53515	9.66733	15.1472	15.6699	15.3114	12.6654	12.8483	12.267	26.7263	25.5696	26.5894	17.3589	18.7892	18.5924	15.2722	14.2925	15.8836	1.45199	0.000111826	0.00112932	1.76388	0.818753	insig
1,2-Dimethoxybenzene	16.1472	16.4388	16.4694	15.4998	15.2133	15.1124	16.6336	16.3684	16.1257	17.993	17.5527	17.2967	7.42772	6.92961	6.92737	22.2656	22.7537	22.8411	11.3776	10.8588	11.9375	0.57215	0.194937	0.241899	0.835279	-0.25967	insig
(+)-2-Bornanone	0.3271	0.3271	0.3271	0.3271	0.3271	0.3271	9.99761	9.81597	1.6355	12.4847	12.8686	12.5488	0.3271	0.3271	0.3271	0.3271	0.3271	0.3271	0.3271	0.3271	0.3271	0.963417	0.0182352	0.0465253	0.0640181	-3.96538	insig
Camphor	11.1563	11.4936	11.8181	0.691758	0.691758	0.691758	0.691758	0.691758	0.691758	0.691758	0.691758	0.691758	0.691758	0.691758	0.691758	28.9276	3.45879	29.398	0.691758	0.691758	0.691758	0.433385	0.624149	0.69548	2.16036	1.11127	insig
Bicyclo[2.2.1]heptan-2-one, 1,7,7-trimethyl-, (1S)-	2.32477	2.32477	2.32477	11.8999	12.1759	11.6239	2.32477	2.32477	2.32477	2.32477	2.32477	2.32477	2.32477	2.32477	2.32477	2.32477	2.32477	2.32477	2.32477	2.32477	2.32477	0.68265	0.129207	0.167191	0.492688	-1.02126	insig
2,3-Dimethyldecane	5.46516	5.32895	5.61355	1.06579	1.06579	1.06579	1.06579	1.06579	1.06579	1.06579	1.06579	1.06579	1.06579	1.06579	1.06579	1.06579	1.06579	1.06579	1.06579	1.06579	1.06579	0.680411	0.129207	0.167191	0.491907	-1.02354	insig
Bicyclo[3.1.0]hexan-2-one, 5-(1-methylethyl)-	3.36643	3.4166	3.29269	0.135968	0.135968	0.135968	0.135968	0.135968	0.135968	0.135968	0.135968	0.135968	0.135968	0.135968	0.135968	2.51622	2.85842	2.37948	0.679839	0.745329	0.818191	0.16304	0.305922	0.367915	1.22784	0.296117	insig
2-Nonenal, (E)-	8.94554	8.76246	8.24127	7.47783	7.22899	7.67266	16.3327	16.4845	16.4638	12.7264	12.275	12.5969	13.1588	12.658	12.1957	11.4854	11.2177	11.3764	8.42766	7.76652	8.9142	0.133538	0.972272	1	0.958528	-0.0611075	insig
Undecane, 4-methyl-	0.364892	0.364892	0.364892	0.364892	0.364892	0.364892	0.364892	0.364892	0.364892	0.364892	0.364892	0.364892	0.364892	0.364892	0.364892	0.364892	0.364892	0.364892	2.111	1.95623	1.82446	0.886657	0.0411086	0.0753198	2.46071	1.29907	insig
Naphthalene, 1,2,3,4-tetrahydro-	0.30766	0.30766	0.30766	2.58345	2.87631	2.96918	0.30766	0.30766	0.30766	3.84932	3.78328	4.1159	0.30766	0.30766	0.30766	0.30766	0.30766	0.30766	1.86598	1.5383	2.14914	0.725805	0.168137	0.210557	0.447971	-1.15852	insig
Acetic acid, phenylmethyl ester	0.487356	0.487356	0.487356	0.487356	0.487356	0.487356	0.487356	0.487356	0.487356	2.97715	2.91618	2.43678	47.7216	48.4929	47.339	4.19418	4.76574	4.39258	0.487356	0.487356	0.487356	0.986908	0.01463	0.0429023	16.6052	4.05357	insig
1-Propanone, 1-phenyl-	1.55913	1.55913	1.55913	1.55913	1.55913	1.55913	8.7384	7.79562	8.85285	1.55913	1.55913	1.55913	1.55913	1.55913	1.55913	1.55913	1.55913	1.55913	16.6214	15.3968	16.3954	0.558411	0.448906	0.517094	1.95399	0.966425	insig
1,4-Cyclohexanedione, 2,2,6-trimethyl-	3.72885	3.21263	3.12964	0.353877	0.353877	0.353877	2.58987	2.11285	2.63574	4.16268	3.95379	4.17158	0.353877	0.353877	0.353877	2.64819	2.82137	2.23478	2.76947	1.93988	1.76938	0.643369	0.131131	0.168861	0.660818	-0.597674	insig
Undecane, 3-methyl-	1.2735	1.2735	1.2735	1.2735	1.2735	1.2735	1.2735	1.2735	1.2735	1.2735	1.2735	1.2735	1.2735	1.2735	1.2735	8.24112	8.15993	8.32232	6.36751	6.4364	6.55278	1.37939	0.00156372	0.00636305	4.17925	2.06324	up
(3R,6S)-2,2,6-Trimethyl-6-vinyltetrahydro-2H-pyran-3-ol	11.4662	11.3129	1.38956	0.277912	0.277912	0.277912	14.6838	14.246	14.1843	11.9671	11.7654	12.5573	0.277912	0.277912	0.277912	9.57466	9.42545	9.92889	0.277912	0.277912	0.277912	0.856828	0.0161598	0.0459543	0.390736	-1.35573	insig
Benzene, 1,3-dimethoxy-	0.892239	0.892239	0.892239	0.892239	0.892239	0.892239	0.892239	0.892239	0.892239	0.892239	0.892239	0.892239	4.46119	4.63329	4.48993	0.892239	0.892239	0.892239	0.892239	0.892239	0.892239	0.9264	0.0411086	0.0753198	2.35834	1.23777	insig
Levomenthol	0.178254	0.178254	0.178254	0.178254	0.178254	0.178254	0.949121	1.23342	0.891272	0.178254	0.178254	0.178254	0.178254	0.178254	0.178254	0.178254	0.178254	0.178254	0.178254	0.178254	0.178254	0.651894	0.129207	0.167191	0.457248	-1.12895	insig
Linalool oxide,trans- (pyranoid)	1.65231	1.65231	1.65231	8.47334	8.86745	8.26156	1.65231	1.65231	1.65231	1.65231	1.65231	1.65231	1.65231	1.65231	1.65231	1.65231	1.65231	1.65231	1.65231	1.65231	1.65231	0.682165	0.129207	0.167191	0.489899	-1.02944	insig
Benzaldehyde, 2,4-dimethyl-	1.84737	1.84737	1.84737	1.84737	1.84737	1.84737	9.23687	9.31629	9.39571	1.84737	1.84737	1.84737	1.84737	1.84737	1.84737	1.84737	1.84737	1.84737	1.84737	1.84737	1.84737	0.662198	0.129207	0.167191	0.497327	-1.00773	insig
Benzaldehyde, 4-ethyl-	2.86489	3.11339	3.45673	6.98546	6.37926	6.68236	0.457078	0.457078	0.457078	3.11833	3.16856	2.28539	0.457078	0.457078	0.457078	0.457078	0.457078	0.457078	0.457078	0.457078	0.457078	1.2397	0.00163155	0.00636305	0.139121	-2.84559	down
(3R,6R)-2,2,6-Trimethyl-6-vinyltetrahydro-2H-pyran-3-ol	0.899058	0.899058	0.899058	0.899058	0.899058	0.899058	0.899058	0.899058	0.899058	0.899058	0.899058	0.899058	0.899058	0.899058	0.899058	4.71246	4.92989	4.49529	0.899058	0.899058	0.899058	0.912473	0.0411086	0.0753198	2.41388	1.27136	insig
Terpinen-4-ol	6.41186	6.69492	6.18254	6.81679	6.794	6.59994	5.55964	5.55634	5.53912	5.82595	5.99459	5.62164	2.92758	2.82952	2.73146	5.38611	5.89648	5.31848	2.66575	2.87314	2.94625	1.52586	0.000129282	0.00112932	0.608261	-0.717238	insig
Benzene, 1,2,3-trichloro-	0.48428	0.48428	0.48428	0.48428	0.48428	0.48428	0.48428	0.48428	0.48428	0.48428	0.48428	0.48428	0.48428	0.48428	0.48428	0.48428	0.48428	0.48428	2.4214	2.52465	2.62792	0.890041	0.0411086	0.0753198	2.40441	1.26568	insig
Naphthalene	13.4687	13.1898	13.8721	21.7938	21.944	21.4337	13.6224	13.8896	13.5699	27.9484	27.8885	27.3122	16.3187	15.5342	17.1339	28.1567	29.1432	29.7296	21.7834	22.3683	22.9566	0.531073	0.0815432	0.141792	1.17788	0.236188	insig
2-Decanone	2.96361	2.46571	2.71338	0.430492	0.430492	0.430492	3.62814	3.47577	3.31636	2.16874	2.23696	2.15246	5.38996	5.46482	5.13879	3.61468	3.22117	3.41247	2.22443	2.19163	2.96547	1.07403	0.0105005	0.0333831	1.69734	0.763277	insig
alpha-Terpineol	57.1395	54.8114	57.8736	21.2899	22.1698	21.2814	21.3573	21.8751	21.1146	22.5282	23.7153	22.7327	1.75531	1.91514	1.67664	14.4524	14.7818	14.7269	7.44312	7.12275	7.28551	1.32979	6.80434e-06	0.000206398	0.257903	-1.9551	down
Octanoic acid, ethyl ester	0.316643	0.316643	0.316643	4.28713	4.7282	4.17568	0.316643	0.316643	0.316643	0.316643	0.316643	0.316643	4.39798	4.89259	4.86369	0.316643	0.316643	0.316643	1.86487	1.657	1.58322	0.475896	0.0981563	0.166439	1.67982	0.74831	insig
Methyl salicylate	89.3519	83.6658	9.72162	15.1563	15.4152	15.856	15.2489	15.2919	15.7636	1.54965	1.39193	1.48568	2.58662	2.28337	3.31736	2.97539	2.32645	2.39484	2.81717	2.8935	2.77584	0.820557	0.0584833	0.104353	0.116092	-3.10666	insig
Dodecane	23.1224	23.7258	23.6319	19.5759	19.4761	19.4867	22.6233	22.7459	22.8684	25.3989	25.8485	24.9494	2.88935	2.42113	2.64579	12.8679	13.1473	13.4673	13.2957	13.5831	13.8755	1.68589	6.80434e-06	0.000206398	0.430022	-1.21752	down
Safranal	35.3346	36.1783	37.8316	39.2296	38.3873	38.9889	51.7141	51.5269	51.3339	5.7486	48.8843	5.72454	20.7084	19.4299	2.45816	18.6752	18.62	18.7493	12.8174	12.6689	13.3867	1.27184	0.00103197	0.00612453	0.415875	-1.26578	down
3-Dodecene, (Z)-	3.96837	3.57736	3.61664	4.78275	4.28664	4.24263	0.715472	0.715472	0.715472	5.21122	4.76872	4.98997	0.715472	0.715472	0.715472	0.715472	0.715472	0.715472	0.715472	0.715472	0.715472	1.43681	0.00163155	0.00636305	0.206432	-2.27626	down
2-Dodecene, (E)-	0.188842	0.188842	0.188842	0.188842	0.188842	0.188842	0.188842	0.188842	0.188842	0.188842	0.188842	0.188842	0.188842	0.188842	0.188842	0.188842	0.188842	0.188842	0.94421	1.14312	1.14236	0.885265	0.0411086	0.0753198	2.56696	1.36006	insig
6-Dodecene, (E)-	0.190395	0.190395	0.190395	0.190395	0.190395	0.190395	0.190395	0.190395	0.190395	0.190395	0.190395	0.190395	0.190395	0.190395	0.190395	0.190395	0.190395	0.190395	0.992697	0.951973	1.33479	0.875449	0.0411086	0.0753198	2.5805	1.36765	insig
Decanal	17.1542	17.8533	17.6945	19.4218	19.7118	19.8246	19.9683	19.8527	19.1928	23.1555	22.9876	23.8197	23.2577	23.2462	23.7824	2.93932	2.91962	2.95263	20.9216	2.23864	2.26594	1.01074	0.422107	0.488285	0.579152	-0.787986	insig
Undecane, 2,6-dimethyl-	0.224591	0.224591	0.224591	0.224591	0.224591	0.224591	0.224591	0.224591	0.224591	0.224591	0.224591	0.224591	0.224591	0.224591	0.224591	0.224591	0.224591	0.224591	1.12295	1.13194	1.1492	0.89048	0.0411086	0.0753198	2.35076	1.23313	insig
Benzene, 1,2,4-trichloro-	0.0965978	0.0965978	0.0965978	0.0965978	0.0965978	0.0965978	0.0965978	0.0965978	0.0965978	0.0965978	0.0965978	0.0965978	0.0965978	0.0965978	0.0965978	0.0965978	0.0965978	0.0965978	0.592267	0.535473	0.482989	0.883756	0.0411086	0.0753198	2.5194	1.33308	insig
4-Methyleneisophorone	0.454479	0.454479	0.454479	0.454479	0.454479	0.454479	0.454479	0.454479	0.454479	0.454479	0.454479	0.454479	0.454479	0.454479	0.454479	6.21859	6.28884	6.3932	2.2724	2.27564	2.27418	1.19516	0.00156372	0.00636305	6.62206	2.72728	up
2,4-Cycloheptadien-1-one, 2,6,6-trimethyl-	13.9142	12.4678	13.5642	0.305886	0.305886	0.305886	8.34815	8.44522	8.88396	6.28951	6.42634	6.36317	4.95833	4.22343	3.88342	0.305886	0.305886	0.305886	3.13728	2.74334	2.47543	1.01165	0.0258443	0.0629954	0.347876	-1.52336	down
beta-cyclocitral	2.81547	2.63679	20.4794	2.92127	2.98516	2.96347	34.4836	34.1489	34.5216	32.5358	32.5328	32.3354	11.986	12.1376	12.6839	28.929	28.7165	28.4764	12.9852	12.8995	12.2328	0.130216	0.702086	0.769756	0.912345	-0.132348	insig
1-Cyclohexene-1-carboxylic acid, 2,6,6-trimethyl-, methyl ester	0.196959	0.196959	0.196959	0.196959	0.196959	0.196959	0.196959	0.196959	0.196959	1.42431	1.92697	0.984796	1.89375	1.95673	11.287	12.793	11.4765	12.5837	11.6711	11.6637	11.3748	1.63948	0.000102135	0.00112932	18.9238	4.24213	up
3,4-Dimethoxytoluene	4.71962	4.258	4.44386	13.4577	13.3334	13.7788	16.5922	16.1523	16.6182	12.2468	12.8816	12.2346	4.48522	4.48818	4.74848	32.4617	32.4544	32.6885	5.59374	5.59383	5.59387	0.265886	0.917007	0.959169	1.21386	0.279601	insig
2-Cyclohexen-1-one, 5-methyl-2-(1-methylethyl)-	0.229118	0.229118	0.229118	0.229118	0.229118	0.229118	0.229118	0.229118	0.229118	0.229118	0.229118	0.229118	3.64686	3.68743	3.68497	0.229118	0.229118	0.229118	1.39448	1.14559	1.24336	1.19888	0.00156372	0.00636305	7.51191	2.90918	up
Benzene, 1,4-dimethoxy-2-methyl-	0.296957	0.296957	0.296957	0.296957	0.296957	0.296957	0.296957	0.296957	0.296957	0.296957	0.296957	0.296957	1.79536	1.66525	1.48478	5.71718	6.32239	6.99423	0.296957	0.296957	0.296957	1.1314	0.00156372	0.00636305	9.30553	3.21809	up
Naphthalene, 1,2,3,4-tetrahydro-1,1,6-trimethyl-	1.09071	1.09071	1.09071	1.09071	1.09071	1.09071	5.48492	5.96921	5.45352	1.09071	1.09071	1.09071	1.09071	1.09071	1.09071	1.09071	1.09071	1.09071	1.09071	1.09071	1.09071	0.661613	0.129207	0.167191	0.489764	-1.02984	insig
1-Benzofuran-4-ol, methyl ether	0.568467	0.568467	0.568467	0.568467	0.568467	0.568467	0.568467	0.568467	0.568467	0.568467	0.568467	0.568467	3.86464	4.58187	3.82785	2.94137	3.44168	2.84233	0.568467	0.568467	0.568467	1.39041	0.00156372	0.00636305	4.53562	2.1813	up
2,6-Dimethoxytoluene	0.283789	0.283789	0.283789	0.283789	0.283789	0.283789	0.283789	0.283789	0.283789	0.283789	0.283789	0.283789	1.48861	1.44384	1.41894	2.69379	2.89777	2.57984	0.283789	0.283789	0.283789	1.31001	0.00156372	0.00636305	5.23635	2.38856	up
(E)-2-Decenal	0.555825	0.555825	0.555825	2.77912	3.25766	3.18391	7.56915	7.87656	7.24219	7.96567	8.47987	8.19575	8.89975	7.4735	7.78173	15.9922	15.1981	15.5177	15.6396	16.6624	15.1185	1.47816	0.00154236	0.00636305	2.70901	1.43776	up
Edulan II	7.19287	7.93116	7.41972	1.65847	1.5948	10.4517	0.31896	0.31896	0.31896	0.31896	0.31896	0.31896	9.63151	1.99837	9.36567	0.31896	0.31896	0.31896	0.31896	0.31896	0.31896	0.154493	0.664903	0.737881	0.800413	-0.321184	insig
Dodecane, 2-methyl-	1.62171	1.75527	1.37514	0.275028	0.275028	0.275028	0.275028	0.275028	0.275028	0.275028	0.275028	0.275028	0.275028	0.275028	0.275028	0.275028	0.275028	0.275028	0.275028	0.275028	0.275028	0.676947	0.129207	0.167191	0.456644	-1.13086	insig
Benzofuran, 7-methoxy-	2.83566	2.99536	2.97385	2.29573	2.3664	2.4787	1.79461	1.49947	1.65998	4.38922	4.22317	4.95866	7.28443	7.72563	7.84323	11.688	11.3819	11.3939	1.18374	1.24372	1.33154	1.08571	0.218848	0.267917	2.36243	1.24027	insig
3,5-Dimethoxytoluene	0.243191	0.243191	0.243191	0.243191	0.243191	0.243191	0.243191	0.243191	0.243191	2.41183	2.41917	2.44495	6.24648	6.53355	6.13633	1.61816	9.89547	1.46779	1.27543	1.21595	1.33491	1.15623	0.004381	0.0159468	5.03262	2.33131	up
1-Octanol, 2-butyl-	0.663362	0.663362	0.663362	0.663362	0.663362	0.663362	0.663362	0.663362	0.663362	3.44297	3.49656	3.31681	0.663362	0.663362	0.663362	0.663362	0.663362	0.663362	0.663362	0.663362	0.663362	0.7044	0.129207	0.167191	0.490574	-1.02746	insig
1H-Inden-1-one, 2,3-dihydro-	1.65685	1.65685	1.65685	1.65685	1.65685	1.65685	8.28424	8.29965	8.31555	1.65685	1.65685	1.65685	1.65685	1.65685	1.65685	1.65685	1.65685	1.65685	1.65685	1.65685	1.65685	0.662223	0.129207	0.167191	0.499413	-1.00169	insig
4-Indanol, methyl ether	1.0375	1.0375	1.0375	1.0375	1.0375	1.0375	1.0375	1.0375	1.0375	1.0375	1.0375	1.0375	1.0375	1.0375	1.0375	5.18752	5.33997	5.57559	1.0375	1.0375	1.0375	0.91379	0.0411086	0.0753198	2.39122	1.25775	insig
3-Undecanone	0.153036	0.153036	0.153036	0.153036	0.153036	0.153036	0.766179	0.765178	0.786348	0.153036	0.153036	0.153036	0.153036	0.153036	0.153036	0.153036	0.153036	0.153036	0.153036	0.153036	0.153036	0.662064	0.129207	0.167191	0.497	-1.00868	insig
Bornyl acetate	5.43198	5.76151	5.12446	1.02489	1.02489	1.02489	1.02489	1.02489	1.02489	1.02489	1.02489	1.02489	1.02489	1.02489	1.02489	1.02489	1.02489	1.02489	1.02489	1.02489	1.02489	0.680352	0.129207	0.167191	0.48151	-1.05436	insig
Safrole	2.38298	2.47876	2.57453	4.39324	4.14224	4.24515	2.66385	2.87781	2.47633	6.84946	6.38916	6.46319	4.19795	4.14238	4.24339	7.44245	7.99719	7.21725	3.92413	4.14737	4.36994	0.696717	0.0954513	0.162864	1.32625	0.407353	insig
2-Undecanone	0.636319	0.636319	0.636319	0.636319	0.636319	0.636319	3.43571	3.18159	3.38648	0.636319	0.636319	0.636319	4.43453	4.38474	4.69511	0.636319	0.636319	0.636319	5.32155	5.56498	5.7542	1.08781	0.01463	0.0429023	2.71776	1.44242	up
Nonanoic acid, ethyl ester	1.24318	1.24318	1.24318	1.24318	1.24318	1.24318	1.24318	1.24318	1.24318	1.24318	1.24318	1.24318	6.41492	6.21591	6.62782	1.24318	1.24318	1.24318	1.24318	1.24318	1.24318	0.926032	0.0411086	0.0753198	2.38794	1.25576	insig
2-Methyl-5,6,7,8-tetrahydroquinoxaline	0.379139	0.379139	0.379139	1.98764	1.89569	2.23752	0.379139	0.379139	0.379139	0.379139	0.379139	0.379139	0.379139	0.379139	0.379139	0.379139	0.379139	0.379139	0.379139	0.379139	0.379139	0.680966	0.129207	0.167191	0.477249	-1.06718	insig
2H-1-Benzopyran, 3,4,4a,5,6,8a-hexahydro-2,5,5,8a-tetramethyl-, (2alpha,4aalpha,8aalpha)-	0.276549	0.276549	0.276549	0.276549	0.276549	0.276549	1.48788	1.45926	1.38274	0.276549	0.276549	0.276549	0.276549	0.276549	0.276549	0.276549	0.276549	0.276549	0.276549	0.276549	0.276549	0.661729	0.129207	0.167191	0.48668	-1.03896	insig
Methyl 6,6-dimethylbicyclo[3.1.1]hept-2-ene-2-carboxylate	2.9922	3.28388	2.85975	0.57195	0.57195	0.57195	0.57195	0.57195	0.57195	0.57195	0.57195	0.57195	0.57195	0.57195	0.57195	0.57195	0.57195	0.57195	0.57195	0.57195	0.57195	0.679718	0.129207	0.167191	0.480517	-1.05734	insig
Theaspirane	1.4393	1.32894	1.33248	1.65361	1.63159	1.67489	1.93519	2.2569	1.99772	2.38687	2.35472	2.23976	3.41925	2.9242	3.12573	2.32916	2.27534	2.51457	2.53796	2.53226	2.34295	1.41028	0.000172094	0.00134233	1.43945	0.525523	insig
Undecanal	0.171483	0.171483	0.171483	0.171483	0.171483	0.171483	0.171483	0.171483	0.171483	0.171483	0.171483	0.171483	0.171483	0.171483	0.171483	0.171483	0.171483	0.171483	1.35141	0.857412	1.21262	0.868909	0.0411086	0.0753198	2.88357	1.52786	insig
Naphthalene, 2-methyl-	1.07677	1.07677	1.07677	1.07677	1.07677	1.07677	5.38387	5.54836	5.71798	7.49139	7.42319	7.68883	1.07677	1.07677	1.07677	1.07677	1.07677	1.07677	1.07677	1.07677	1.07677	1.04018	0.0182352	0.0465253	0.282653	-1.82289	down
1H-Indene, 1-ethylidene-	1.98972	1.93234	1.99296	0.386468	0.386468	0.386468	0.386468	0.386468	0.386468	0.386468	0.386468	0.386468	0.386468	0.386468	0.386468	0.386468	0.386468	0.386468	0.386468	0.386468	0.386468	0.680768	0.129207	0.167191	0.493719	-1.01824	insig
1,2,3-Trimethoxybenzene	15.9932	15.3775	15.1466	28.3519	28.8261	28.8361	24.6347	24.9768	24.5739	42.3866	42.2694	42.8788	4.76163	4.71313	4.74855	89.7433	91.8111	9.5523	6.54255	6.27466	6.74924	0.124006	0.0338652	0.0753198	0.897115	-0.156636	insig
Naphthalene, 1-methyl-	4.93629	5.21396	5.15566	3.83458	4.2981	4.11788	0.766915	0.766915	0.766915	5.9185	5.9196	5.96432	6.47484	5.97798	6.11699	4.67694	4.95848	4.65876	4.67768	5.1617	5.788	0.779183	0.0944759	0.162213	1.3566	0.439998	insig
2H-1-Benzopyran, 3,5,6,8a-tetrahydro-2,5,5,8a-tetramethyl-, trans-	6.52251	6.93627	6.18164	8.28627	8.59328	8.42846	15.8298	15.3587	15.1697	1.23633	1.23633	1.23633	11.5795	11.7467	12.4342	24.7454	23.27	24.2279	1.23633	1.23633	1.23633	0.593001	0.35002	0.415458	1.56764	0.648595	insig
Benzaldehyde, 2,4,6-trimethyl-	3.56189	3.38354	2.94947	0.471172	0.471172	0.471172	5.2548	5.17311	5.21159	4.41735	3.71435	3.8522	0.471172	0.471172	0.471172	4.81918	5.91778	4.87747	2.59684	2.35586	2.6569	0.259011	0.472212	0.539388	0.843785	-0.245053	insig
Benzene, 4-ethyl-1,2-dimethoxy-	0.35182	0.35182	0.35182	8.32219	8.84398	8.33426	12.6918	12.4512	12.2839	8.32785	8.62757	7.79756	1.88463	9.44751	1.7591	15.9463	16.2148	15.8667	2.38198	2.23424	2.75952	0.0491818	0.695519	0.765632	1.0292	0.0415178	insig
1-Cyclohexene-1-ethanol, 2,6,6-trimethyl-	0.165534	0.165534	0.165534	0.165534	0.165534	0.165534	0.165534	0.165534	0.165534	0.165534	0.165534	0.165534	0.987397	0.82767	0.94819	3.47483	3.67453	3.87425	0.165534	0.165534	0.165534	1.12699	0.00156372	0.00636305	9.58747	3.26115	up
Heptylcyclohexane	0.132353	0.132353	0.132353	0.132353	0.132353	0.132353	0.879667	0.827651	0.835841	0.669188	0.661765	0.684359	0.132353	0.132353	0.132353	0.132353	0.132353	0.132353	0.132353	0.132353	0.132353	1.03891	0.0182352	0.0465253	0.296723	-1.75281	down
alpha-Terpinyl acetate	4.66796	4.16766	4.22743	0.833533	0.833533	0.833533	0.833533	0.833533	0.833533	0.833533	0.833533	0.833533	0.833533	0.833533	0.833533	0.833533	0.833533	0.833533	0.833533	0.833533	0.833533	0.679858	0.129207	0.167191	0.486383	-1.03984	insig
Tridecane, 5-methyl-	3.16626	2.69663	2.72724	3.95146	3.7737	3.59593	0.227674	0.227674	0.227674	0.227674	0.227674	0.227674	1.6299	1.68787	1.65888	1.14695	1.13837	1.33922	1.56376	1.68173	1.51427	0.226813	1	1	0.83726	-0.256252	insig
4-Tetradecene, (Z)-	0.371623	0.371623	0.371623	0.371623	0.371623	0.371623	0.371623	0.371623	0.371623	1.86822	1.87833	1.85812	0.371623	0.371623	0.371623	0.371623	0.371623	0.371623	0.371623	0.371623	0.371623	0.704418	0.129207	0.167191	0.498306	-1.0049	insig
Naphthalene, 1,2-dihydro-1,1,6-trimethyl-	5.75971	6.12453	5.92674	6.89836	6.2218	6.89353	7.58493	7.67293	7.16728	7.96267	7.91967	7.83539	5.51955	5.11769	5.55917	7.6963	7.71865	7.22169	5.12455	5.2392	5.35944	0.873698	0.0408941	0.0753198	0.866307	-0.20705	insig
Tridecane, 3-methyl-	16.2646	16.2873	16.3696	14.9232	14.9347	15.4663	11.6939	11.7736	11.4364	16.4971	16.4737	16.536	15.4118	15.5813	15.7281	8.37577	9.63821	8.22167	1.75969	9.63169	1.1945	1.12235	0.00725343	0.0250656	0.638416	-0.647431	insig
3-Methyl-1-benzofuran-5-ol, methyl ether	0.167251	0.167251	0.167251	0.167251	0.167251	0.167251	0.167251	0.167251	0.167251	3.85476	3.89759	3.67618	3.81514	3.24178	3.99683	14.9267	14.5994	14.2958	1.16527	0.836255	1.11188	1.06298	0.00346288	0.0129502	5.97803	2.57967	up
1,2,4-Trimethoxybenzene	0.623386	0.623386	0.623386	0.623386	0.623386	0.623386	0.623386	0.623386	0.623386	0.623386	0.623386	0.623386	0.623386	0.623386	0.623386	3.43116	3.11693	3.74333	0.623386	0.623386	0.623386	0.909607	0.0411086	0.0753198	2.50099	1.3225	insig
Propanoic acid, 2-methyl-, 3-hydroxy-2,2,4-trimethylpentyl ester	0.770593	0.770593	0.770593	0.770593	0.770593	0.770593	0.770593	0.770593	0.770593	3.92547	4.17916	3.85297	0.770593	0.770593	0.770593	0.770593	0.770593	0.770593	0.770593	0.770593	0.770593	0.704157	0.129207	0.167191	0.489449	-1.03077	insig
Dodecane, 2,6,10-trimethyl-	0.127251	0.127251	0.127251	0.987517	1.1844	1.35725	1.67779	1.16414	1.656	0.676889	0.688976	0.687194	1.38974	1.26354	1.22422	1.27648	1.18742	0.998453	0.752248	0.636254	0.796923	0.41796	0.371176	0.438662	1.21396	0.279726	insig
1,2,4-Methenoazulene, decahydro-1,5,5,8a-tetramethyl-, [1S-(1alpha,2alpha,3abeta,4alpha,8abeta,9R*)]-	0.147331	0.147331	0.147331	0.147331	0.147331	0.147331	0.946476	0.943884	0.941285	1.81473	1.96217	1.86729	0.147331	0.147331	0.147331	0.147331	0.147331	0.147331	0.147331	0.147331	0.147331	0.980228	0.0182352	0.0465253	0.188889	-2.40439	insig
Hexanoic acid, 3-hexenyl ester, (Z)-	0.276396	0.276396	0.276396	0.276396	0.276396	0.276396	1.49792	1.38198	1.43995	0.276396	0.276396	0.276396	0.276396	0.276396	0.276396	0.276396	0.276396	0.276396	0.276396	0.276396	0.276396	0.661284	0.129207	0.167191	0.487226	-1.03734	insig
Naphthalene, 2-ethenyl-	0.649857	0.649857	0.649857	0.649857	0.649857	0.649857	3.24928	3.49998	3.49859	0.649857	0.649857	0.649857	0.649857	0.649857	0.649857	0.649857	0.649857	0.649857	0.649857	0.649857	0.649857	0.661718	0.129207	0.167191	0.484469	-1.04552	insig
Biphenyl	3.3565	3.47513	3.45517	4.31987	4.18498	4.62374	0.269686	0.269686	0.269686	0.269686	0.269686	0.269686	3.21224	3.16494	2.95641	4.99945	5.11792	4.74342	1.34843	1.78589	1.74635	0.630615	0.208374	0.257403	1.54859	0.630958	insig
Copaene	4.25478	4.53932	4.46433	3.54738	3.24452	3.55993	1.87735	1.77299	1.89232	2.7339	2.68425	2.56526	3.27864	3.51558	3.22219	2.67553	1.81469	2.24184	0.354598	0.354598	0.354598	0.860871	0.0402904	0.0753198	0.639527	-0.644923	insig
Tridecane, 3-methylene-	5.68583	5.945	5.43838	7.16353	7.25983	7.91613	7.74221	7.75128	7.88944	7.83742	7.36275	7.19359	4.77479	4.63568	4.86716	7.28527	7.46133	7.87329	3.28439	2.99532	2.92123	1.10936	0.027823	0.0672183	0.72154	-0.47085	insig
2-Buten-1-one, 1-(2,6,6-trimethyl-1,3-cyclohexadien-1-yl)-	0.282694	0.282694	0.282694	0.282694	0.282694	0.282694	0.282694	0.282694	0.282694	1.61647	1.89548	1.73746	0.282694	0.282694	0.282694	0.282694	0.282694	0.282694	0.282694	0.282694	0.282694	0.702558	0.129207	0.167191	0.435267	-1.20003	insig
1H-3a,7-Methanoazulene, 2,3,4,7,8,8a-hexahydro-3,6,8,8-tetramethyl-, [3R-(3alpha,3abeta,7beta,8aalpha)]-	3.55511	3.77545	3.42324	0.256462	0.256462	0.256462	0.256462	0.256462	0.256462	4.16375	4.21135	4.1949	3.1254	3.38359	2.95423	1.52592	1.99957	1.96275	1.28231	1.39934	10.6472	0.433896	0.692557	0.765458	1.51662	0.600862	insig
2-Buten-1-one, 1-(2,6,6-trimethyl-1,3-cyclohexadien-1-yl)-, (E)-	0.857213	0.798725	0.7424	2.29395	2.26945	2.38913	2.74256	2.17382	2.65883	0.14848	0.14848	0.14848	0.14848	0.14848	0.14848	0.14848	0.14848	0.14848	0.14848	0.14848	0.14848	1.22519	0.00163155	0.00636305	0.102568	-3.28535	down
Di-epi-alpha-cedrene	0.42749	0.42749	0.42749	2.41391	2.38684	2.13745	0.42749	0.42749	0.42749	0.42749	0.42749	0.42749	0.42749	0.42749	0.42749	0.42749	0.42749	0.42749	0.42749	0.42749	0.42749	0.681014	0.129207	0.167191	0.475623	-1.07211	insig
1-Tetradecene	3.92914	3.89846	3.57451	6.23645	6.73514	6.23384	3.32661	3.17678	3.46454	0.289525	0.289525	0.289525	4.21495	3.9643	4.1874	0.289525	0.289525	0.289525	1.44763	1.53763	1.48919	0.663469	0.35002	0.415458	0.569753	-0.81159	insig
Tetradecane	15.7485	15.8637	15.4359	14.3965	14.9614	14.5742	11.5256	11.8982	11.586	13.659	13.8197	13.2761	13.7635	12.9652	12.168	1.66777	1.71454	1.62643	13.1521	12.4646	12.7361	1.05276	0.0147722	0.0429023	0.657758	-0.604371	insig
1,2,3-Trimethoxy-5-methylbenzene	2.25942	2.52933	1.93232	11.9385	11.8717	11.6454	1.47486	1.78135	1.96994	11.9974	11.3996	11.9456	2.86132	2.4383	2.85298	29.1288	29.6932	27.4249	0.915691	1.43596	1.33475	0.407668	0.972272	1	1.58052	0.660402	insig
2-Undecanone, 6,10-dimethyl-	5.94248	6.23967	5.71136	5.12156	5.63757	5.68314	5.41338	5.43443	5.64129	4.28469	4.16652	4.65459	8.94929	8.84974	9.15884	5.62516	5.53399	5.84798	5.11173	4.65828	5.47476	0.894829	0.277318	0.33499	1.23487	0.304364	insig
4a(2H)-Naphthalenol, octahydro-4,8a-dimethyl-,(4alpha,4aalpha,8abeta)-	2.99857	2.99857	2.99857	2.99857	2.99857	2.99857	2.99857	2.99857	2.99857	2.99857	2.99857	2.99857	2.99857	2.99857	2.99857	2.99857	2.99857	2.99857	14.9928	15.2288	16.22	0.890134	0.0411086	0.0753198	2.38755	1.25553	insig
Longifolene	6.21669	6.4352	6.16782	6.98178	6.86656	6.92413	8.41794	8.98772	8.23159	9.65995	9.9672	9.99193	5.81866	5.82169	5.93918	5.22727	5.43559	5.31237	3.65675	3.78619	3.64346	1.47383	5.58335e-05	0.000932113	0.627543	-0.672213	insig
(3R,3aS,8aS)-3,6,8,8-Tetramethyl-2,3,4,7,8,8a-hexahydro-1H-3a,7-methanoazulene	68.5317	68.1593	68.7564	34.7613	35.3488	35.5539	38.7414	37.9896	38.3655	37.9594	38.15	38.547	24.6181	25.4224	24.8142	16.1477	16.4751	16.7338	9.74199	1.25936	9.99957	1.50042	6.80434e-06	0.000206398	0.357976	-1.48207	down
Ambrinol,trans-alpha-	11.7512	11.3784	11.4642	6.28696	6.67928	6.38399	8.37588	9.65864	9.93116	7.28152	7.55156	7.14451	1.25739	1.25739	1.25739	1.25739	1.25739	1.25739	1.25739	1.25739	1.25739	1.78174	7.51154e-05	0.000932113	0.145241	-2.78348	down
2-Butanone, 4-(2,6,6-trimethyl-2-cyclohexen-1-yl)-	0.268496	0.268496	0.268496	0.268496	0.268496	0.268496	0.268496	0.268496	0.268496	0.268496	0.268496	0.268496	0.268496	0.268496	0.268496	5.89886	5.97692	6.32475	0.268496	0.268496	0.268496	0.913764	0.0411086	0.0753198	8.19855	3.03537	insig
Tricyclo[2.2.1.0(2,6)]heptane, 1,7-dimethyl-7-(4-methyl-3-pentenyl)-, (-)-	1.89853	2.57849	1.97248	2.18567	2.35925	2.35847	1.48526	1.48849	1.42639	2.92773	2.71657	2.67997	1.67993	1.71442	1.64834	1.11371	1.15887	1.12695	1.16166	0.912394	1.11132	1.4014	0.000228916	0.00164458	0.59452	-0.750204	insig
Naphthalene, 1,7-dimethyl-	2.44555	2.59813	2.68155	2.31257	2.31717	2.32226	1.84346	1.53995	1.6667	5.59954	5.64749	5.41835	4.98653	4.81418	5.14183	11.3468	11.8131	11.8135	3.11642	3.77891	3.14919	1.0906	0.00928793	0.0301858	2.19679	1.1354	up
Naphthalene, 1,4-dimethyl-	0.446238	0.446238	0.446238	0.446238	0.446238	0.446238	2.34722	2.23119	2.46325	0.446238	0.446238	0.446238	0.446238	0.446238	0.446238	0.446238	0.446238	0.446238	0.446238	0.446238	0.446238	0.66092	0.129207	0.167191	0.48426	-1.04615	insig
1H-3a,7-Methanoazulene, octahydro-3,8,8-trimethyl-6-methylene-, [3R-(3alpha,3abeta,7beta,8aalpha)]-	39.8769	4.22797	39.7145	16.2563	16.2833	15.876	19.5453	19.3883	2.23968	17.3318	16.6833	16.6124	1.52976	1.64793	1.72555	9.37989	9.18491	9.35332	4.62765	4.51627	5.86158	1.19144	0.00180315	0.00693324	0.284638	-1.8128	down
alpha-Ionone	28.3435	28.8789	28.8167	29.2186	28.2975	28.8597	41.732	42.9645	39.7724	47.6978	48.4567	49.4119	15.9512	15.7356	15.1262	33.5823	33.5213	31.4497	24.1959	25.5787	25.1481	1.19048	0.00326636	0.0123849	0.663846	-0.59108	insig
cis-Thujopsene	6.18187	6.39278	5.54679	3.19673	3.22137	3.23979	3.82696	3.45896	3.16216	3.46274	2.81913	2.95889	0.508573	0.508573	0.508573	0.508573	0.508573	0.508573	0.508573	0.508573	0.508573	1.69031	7.51154e-05	0.000932113	0.128568	-2.9594	down
trans-alpha-Bergamotene	0.83287	0.859868	0.746764	0.103076	0.103076	0.103076	1.1689	1.16997	1.69435	0.103076	0.103076	0.103076	0.103076	0.103076	0.103076	0.79316	0.881854	0.744652	0.53343	0.551552	0.515379	0.216249	0.739104	0.807102	0.814017	-0.29687	insig
cis-alpha-Bergamotene	0.176687	0.176687	0.176687	0.176687	0.176687	0.176687	0.176687	0.176687	0.176687	0.176687	0.176687	0.176687	0.883437	0.97519	0.891684	0.176687	0.176687	0.176687	0.176687	0.176687	0.176687	0.924975	0.0411086	0.0753198	2.39622	1.26076	insig
Bicyclo[3.1.1]hept-2-ene, 2,6-dimethyl-6-(4-methyl-3-pentenyl)-	0.198592	0.198592	0.198592	1.19382	1.45818	0.992962	0.198592	0.198592	0.198592	0.198592	0.198592	0.198592	0.198592	0.198592	0.198592	0.198592	0.198592	0.198592	0.198592	0.198592	0.198592	0.667394	0.129207	0.167191	0.438693	-1.18872	insig
2-Butanone, 4-(2,6,6-trimethyl-1-cyclohexen-1-yl)-	3.75727	3.65359	3.68128	3.49398	3.57532	3.61264	0.427872	0.427872	0.427872	5.83188	6.42794	3.92185	0.427872	0.427872	0.427872	3.94768	4.32948	4.38262	2.85378	2.31393	2.13936	0.509299	0.472212	0.539388	0.72208	-0.46977	insig
Ambrinol,cis-alpha-	0.252342	0.252342	0.252342	0.252342	0.252342	0.252342	3.47494	2.98671	3.18287	0.252342	0.252342	0.252342	1.29864	1.26171	1.32143	0.252342	0.252342	0.252342	0.252342	0.252342	0.252342	0.333998	1	1	0.603784	-0.727896	insig
Cyclopentane, nonyl-	0.17525	0.17525	0.17525	0.17525	0.17525	0.17525	2.82672	2.94733	2.74815	0.17525	0.17525	0.17525	0.17525	0.17525	0.17525	0.17525	0.17525	0.17525	0.928416	0.986834	0.876251	0.413087	1	1	0.507355	-0.978933	insig
Naphthalene, 1-methoxy-	0.675263	0.675263	0.675263	4.64869	4.87887	4.32931	0.675263	0.675263	0.675263	10.2516	10.7011	10.5492	0.675263	0.675263	0.675263	16.5723	16.1538	17.8157	3.37631	3.47625	3.38854	0.465322	0.5293	0.592208	1.69489	0.76119	insig
Naphthalene, 2-methoxy-	0.685023	0.685023	0.685023	0.685023	0.685023	0.685023	0.685023	0.685023	0.685023	0.685023	0.685023	0.685023	15.5358	16.4786	15.462	0.685023	0.685023	0.685023	3.66793	3.51365	3.42511	1.1088	0.00156372	0.00636305	9.75445	3.28606	up
5,9-Undecadien-2-one, 6,10-dimethyl-, (E)-	19.7816	19.8775	19.9733	22.9337	22.3332	22.1335	28.294	29.3831	31.3172	27.3364	27.8312	27.2549	24.7639	23.1322	23.3724	24.3168	24.1118	24.7926	19.2586	19.9694	19.7324	0.60942	0.154983	0.198641	0.90892	-0.137774	insig
cis-beta-Farnesene	0.968132	0.8888	0.924349	0.17776	0.17776	0.17776	1.49147	1.42125	1.56848	0.17776	0.17776	0.17776	0.17776	0.17776	0.17776	0.17776	0.17776	0.17776	0.17776	0.17776	0.17776	0.984218	0.0182352	0.0465253	0.256107	-1.96518	insig
Dimethyl phthalate	0.785952	0.785952	0.785952	3.92976	3.98148	3.95562	0.785952	0.785952	0.785952	0.785952	0.785952	0.785952	0.785952	0.785952	0.785952	0.785952	0.785952	0.785952	0.785952	0.785952	0.785952	0.683049	0.129207	0.167191	0.497952	-1.00592	insig
Humulene	7.66413	7.46632	7.92164	7.76118	7.78538	7.73698	5.51825	5.96429	6.13617	8.58878	8.71683	8.84488	0.187329	0.187329	0.187329	4.74819	4.69536	4.81317	0.981485	0.936646	1.35749	1.69326	0.000140647	0.00112932	0.267752	-1.90103	down
Bicyclo[2.2.1]heptane, 2-methyl-3-methylene-2-(4-methyl-3-pentenyl)-, (1S-endo)-	3.67988	3.34333	3.61867	2.81234	2.85168	2.73297	1.98635	2.11655	1.95145	4.35897	4.32788	4.34343	0.39029	0.39029	0.39029	0.39029	0.39029	0.39029	0.39029	0.39029	0.39029	1.75457	7.51154e-05	0.000932113	0.12285	-3.02503	down
Spiro[4.5]dec-7-ene, 1,8-dimethyl-4-(1-methylethenyl)-, [1S-(1alpha,4beta,5alpha)]-	0.665425	0.665425	0.665425	3.32713	3.47543	3.62376	0.665425	0.665425	0.665425	6.75847	6.44213	6.74819	0.665425	0.665425	0.665425	0.665425	0.665425	0.665425	0.665425	0.665425	0.665425	0.993015	0.0182352	0.0465253	0.232344	-2.10567	insig
Benzofuran, 5-methoxy-6,7-dimethyl-	6.9699	6.96683	6.18586	8.463	8.53418	8.33696	8.93365	8.27729	8.92778	7.63295	7.25897	7.39933	8.81769	8.31425	9.23317	34.6165	34.9687	34.9799	11.2367	11.6263	12.2819	1.09529	0.000306195	0.00208978	2.35852	1.23788	up
(1R,4R,5S)-1,8-Dimethyl-4-(prop-1-en-2-yl)spiro[4.5]dec-7-ene	6.14552	6.46335	5.9277	0.536906	0.536906	0.536906	5.87767	5.3678	5.11451	0.536906	0.536906	0.536906	0.536906	0.536906	0.536906	0.536906	0.536906	0.536906	0.536906	0.536906	0.536906	1.03639	0.0182352	0.0465253	0.169024	-2.5647	down
gamma-Muurolene	0.522758	0.522758	0.522758	3.51172	3.74727	3.62949	5.78361	5.41986	5.56916	0.522758	0.522758	0.522758	0.522758	0.522758	0.522758	2.88758	2.92828	2.61379	0.522758	0.522758	0.522758	0.627597	0.168137	0.210557	0.500739	-0.997869	insig
4-(2,6,6-Trimethylcyclohexa-1,3-dienyl)but-3-en-2-one	0.243567	0.243567	0.243567	1.21784	1.48343	1.74933	0.243567	0.243567	0.243567	0.243567	0.243567	0.243567	0.243567	0.243567	0.243567	0.243567	0.243567	0.243567	0.243567	0.243567	0.243567	0.671377	0.129207	0.167191	0.440002	-1.18442	insig
Benzene, 1-(1,5-dimethyl-4-hexenyl)-4-methyl-	1.27368	1.49889	9.91124	4.42379	4.87914	4.62271	5.53552	5.35537	5.62993	6.36822	6.73223	6.48787	1.37427	1.24	1.7483	5.43527	5.13175	5.48848	3.15443	3.38198	3.95585	0.790762	0.0643864	0.113403	0.657122	-0.605767	insig
Acenaphthene	0.327667	0.327667	0.327667	0.327667	0.327667	0.327667	0.327667	0.327667	0.327667	0.327667	0.327667	0.327667	1.89665	1.63834	1.87942	2.81673	2.6116	2.1233	0.327667	0.327667	0.327667	1.37176	0.00156372	0.00636305	4.73008	2.24186	up
beta-ionone	25.595	25.9263	25.2577	34.1338	34.322	34.2957	45.8264	44.3917	46.7919	36.279	35.6689	36.5757	5.47224	5.48346	5.22785	7.61345	7.63331	7.73449	1.04557	1.04557	1.04557	1.80196	0.000140647	0.00112932	0.132691	-2.91386	down
Naphthalene, decahydro-4a-methyl-1-methylene-7-(1-methylethenyl)-, [4aR-(4aalpha,7alpha,8abeta)]-	5.75134	5.65662	5.51954	3.63879	3.47797	3.26288	5.13454	5.57617	5.28175	4.36688	4.69869	4.59476	0.222315	0.222315	0.222315	2.72186	3.32884	2.85423	1.11157	1.18579	1.49517	1.64408	0.000187069	0.00141861	0.312837	-1.67652	down
(1S,2E,6E,10R)-3,7,11,11-Tetramethylbicyclo[8.1.0]undeca-2,6-diene	13.5942	14.1238	14.3832	2.71885	2.71885	2.71885	2.71885	2.71885	2.71885	2.71885	2.71885	2.71885	2.71885	2.71885	2.71885	2.71885	2.71885	2.71885	2.71885	2.71885	2.71885	0.680341	0.129207	0.167191	0.490097	-1.02886	insig
Spiro[5.5]undec-2-ene, 3,7,7-trimethyl-11-methylene-, (-)-	0.462852	0.462852	0.462852	0.462852	0.462852	0.462852	4.87998	4.24411	4.56166	0.462852	0.462852	0.462852	5.48457	5.45635	5.56351	2.64862	2.51354	2.68418	2.73968	2.7147	2.69843	1.08147	0.00860619	0.0290061	2.42771	1.2796	up
Naphthalene, 1,2,4a,5,6,8a-hexahydro-4,7-dimethyl-1-(1-methylethyl)-, (1alpha,4aalpha,8aalpha)-	0.573337	0.573337	0.573337	0.573337	0.573337	0.573337	3.42387	3.21468	3.81888	2.97928	2.86668	3.549	0.573337	0.573337	0.573337	0.573337	0.573337	0.573337	0.573337	0.573337	0.573337	1.04454	0.0182352	0.0465253	0.295377	-1.75937	down
beta-Bisabolene	3.69582	3.69955	3.3767	2.16196	1.96745	1.99739	2.22669	2.23319	2.22168	1.11397	1.12749	1.17869	0.189894	0.189894	0.189894	2.87825	2.8269	2.6296	1.61557	0.986843	0.949472	0.77589	0.0698502	0.122238	0.615113	-0.701076	insig
Benzene, 1-methyl-4-(1,2,2-trimethylcyclopentyl)-, (R)-	13.7723	13.8333	13.886	5.19959	5.59246	5.17383	6.43553	6.77738	6.84617	4.52882	4.5596	4.52842	3.32868	2.96124	3.11264	3.37239	3.18979	2.95995	2.72763	2.76996	2.77645	1.21024	6.80434e-06	0.000206398	0.397933	-1.3294	down
Butylated Hydroxytoluene	0.270385	0.270385	0.270385	2.23196	2.34947	2.11446	0.270385	0.270385	0.270385	1.78378	1.72376	1.79799	3.35167	3.14326	3.43485	2.16319	2.19426	2.11435	1.38474	1.3782	1.35192	1.07353	0.0404795	0.0753198	2.00791	1.0057	up
(1R,5S)-1,8-Dimethyl-4-(propan-2-ylidene)spiro[4.5]dec-7-ene	11.2326	11.1357	1.34867	4.52435	4.53899	4.5732	0.269733	0.269733	0.269733	2.32499	2.27593	2.76695	0.269733	0.269733	0.269733	0.269733	0.269733	0.269733	0.269733	0.269733	0.269733	1.04316	0.00163155	0.00636305	0.0710907	-3.8142	down
Dibenzofuran	3.58772	3.4273	3.58715	4.34272	4.73658	4.67976	1.51615	1.64915	1.64276	4.62441	4.62555	4.78845	0.30323	0.30323	0.30323	1.53981	1.76448	1.64846	0.30323	0.30323	0.30323	1.57134	0.000638512	0.00396168	0.208979	-2.25857	down
(1R,5R)-1,8-Dimethyl-4-(propan-2-ylidene)spiro[4.5]dec-7-ene	0.745088	0.745088	0.745088	0.745088	0.745088	0.745088	0.745088	0.745088	0.745088	0.745088	0.745088	0.745088	5.43796	5.2352	5.6454	0.745088	0.745088	0.745088	0.745088	0.745088	0.745088	0.925914	0.0411086	0.0753198	3.10017	1.63235	insig
Naphthalene, 1,2,4a,5,8,8a-hexahydro-4,7-dimethyl-1-(1-methylethyl)-, [1S-(1alpha,4abeta,8aalpha)]-	6.72871	6.5582	6.14345	1.96272	2.57964	2.17442	0.368956	0.368956	0.368956	1.9453	1.94426	1.84478	0.368956	0.368956	0.368956	0.368956	0.368956	0.368956	0.368956	0.368956	0.368956	1.09625	0.00163155	0.00636305	0.134213	-2.8974	down
Naphthalene, 1,2,3,4-tetrahydro-1,6-dimethyl-4-(1-methylethyl)-, (1S-cis)-	3.79375	3.87837	3.71667	0.346466	0.346466	0.346466	3.43948	3.55222	3.21576	3.53237	3.68524	3.65928	2.48412	2.51366	2.45517	2.18588	2.29768	2.49486	1.77723	1.77959	1.73233	0.503149	0.0593322	0.10518	0.784603	-0.349966	insig
Naphthalene, 1,2,3,5,6,8a-hexahydro-4,7-dimethyl-1-(1-methylethyl)-, (1S-cis)-	5.95995	6.64563	6.31535	0.129357	0.129357	0.129357	3.76619	3.42746	3.7914	3.18435	3.68159	3.12335	0.129357	0.129357	0.129357	0.763876	0.834767	0.862339	1.24187	0.646784	1.41665	1.1901	0.0258443	0.0629954	0.203702	-2.29547	down
Amorphene,delta-	0.190345	0.190345	0.190345	0.190345	0.190345	0.190345	0.190345	0.190345	0.190345	0.190345	0.190345	0.190345	0.951724	1.12989	1.74254	0.190345	0.190345	0.190345	0.190345	0.190345	0.190345	0.878226	0.0411086	0.0753198	2.89896	1.53554	insig
Dihydroactinidiolide	32.6174	31.3688	31.9963	42.2456	4.6372	42.9934	56.7832	55.6463	57.7349	47.4347	47.2445	47.2496	4.76525	4.54374	5.95416	22.5126	22.4255	22.5368	4.89663	4.94473	4.97617	1.51217	0.000455891	0.00289438	0.261218	-1.93667	down
alpha-Calacorene	1.17473	1.12179	1.24712	0.947149	1.13979	1.37643	3.1379	3.49677	3.5132	0.18943	0.18943	0.18943	0.18943	0.18943	0.18943	0.18943	0.18943	0.18943	0.18943	0.18943	0.18943	1.10286	0.00163155	0.00636305	0.128259	-2.96287	down
1,6,10-Dodecatrien-3-ol, 3,7,11-trimethyl-, (E)-	3.2776	3.2776	3.2776	3.2776	3.2776	3.2776	16.388	17.6654	16.7179	3.2776	3.2776	3.2776	3.2776	3.2776	3.2776	3.2776	3.2776	3.2776	3.2776	3.2776	3.2776	0.661939	0.129207	0.167191	0.489988	-1.02918	insig
Pentadecane, 3-methyl-	7.23787	7.71355	7.7117	0.568434	0.568434	0.568434	13.951	13.9531	13.5218	6.99144	6.77511	6.86745	5.18239	4.57454	4.45239	2.84217	53.9369	2.96793	3.68447	3.87795	3.39692	0.208982	0.213025	0.261964	1.31	0.389563	insig
Fluorene	0.289469	0.289469	0.289469	0.289469	0.289469	0.289469	2.77712	2.41245	2.19778	2.92289	2.1283	2.19158	0.289469	0.289469	0.289469	1.44735	1.45287	1.45873	0.289469	0.289469	0.289469	0.678589	0.168137	0.210557	0.496591	-1.00987	insig
Naphthalene, 1,6,7-trimethyl-	0.495564	0.495564	0.495564	0.495564	0.495564	0.495564	0.495564	0.495564	0.495564	0.495564	0.495564	0.495564	0.495564	0.495564	0.495564	2.65514	2.47782	2.63995	0.495564	0.495564	0.495564	0.912544	0.0411086	0.0753198	2.40944	1.2687	insig
Diethyl Phthalate	2.32348	2.47923	2.15734	154.968	16.7993	152.489	8.4933	8.25852	8.51587	2.2145	19.167	2.4988	0.329887	0.329887	0.329887	9.86134	9.97132	9.76542	1.7373	10.9221	1.64943	0.593599	0.126035	0.167191	0.157381	-2.66767	insig
Hexadecane	0.845539	0.845539	0.845539	0.845539	0.845539	0.845539	0.845539	0.845539	0.845539	0.845539	0.845539	0.845539	4.2277	4.31583	4.43956	0.845539	0.845539	0.845539	0.845539	0.845539	0.845539	0.926298	0.0411086	0.0753198	2.37275	1.24656	insig
(3R,3aS,6S,7R)-3,6,8,8-Tetramethyloctahydro-1H-3a,7-methanoazulen-6-ol	149.618	147.892	145.166	29.0331	29.0331	29.0331	29.0331	29.0331	29.0331	29.0331	29.0331	29.0331	29.0331	29.0331	29.0331	29.0331	29.0331	29.0331	29.0331	29.0331	29.0331	0.681137	0.129207	0.167191	0.494901	-1.01479	insig
Cedrol	16.3139	112.844	118.486	43.5177	41.6148	42.2575	73.1324	74.2954	73.379	63.6244	61.8216	62.8629	3.32259	3.88298	31.5577	14.1885	14.4744	14.2574	7.14195	7.91753	7.3632	1.4886	1.36087e-05	0.000371517	0.177018	-2.49803	down
1,1'-Biphenyl, 2,2',5,5'-tetramethyl-	0.362828	0.362828	0.362828	0.362828	0.362828	0.362828	0.362828	0.362828	0.362828	1.82748	1.81414	1.84814	0.362828	0.362828	0.362828	0.362828	0.362828	0.362828	0.362828	0.362828	0.362828	0.704192	0.129207	0.167191	0.497297	-1.00782	insig
Naphthalene, 1,6-dimethyl-4-(1-methylethyl)-	0.222268	0.222268	0.222268	0.222268	0.222268	0.222268	1.21511	1.26181	1.16531	1.21233	1.21273	1.11134	0.222268	0.222268	0.222268	0.222268	0.222268	0.222268	0.222268	0.222268	0.222268	1.05686	0.0182352	0.0465253	0.313338	-1.67421	down
Phenanthrene	0.583869	0.583869	0.583869	0.583869	0.583869	0.583869	2.91934	2.93174	2.96783	0.583869	0.583869	0.583869	0.583869	0.583869	0.583869	0.583869	0.583869	0.583869	0.583869	0.583869	0.583869	0.662178	0.129207	0.167191	0.497837	-1.00626	insig
Anthracene	0.443623	0.443623	0.443623	2.84441	2.63579	2.21812	0.443623	0.443623	0.443623	0.443623	0.443623	0.443623	0.443623	0.443623	0.443623	0.443623	0.443623	0.443623	0.443623	0.443623	0.443623	0.676841	0.129207	0.167191	0.455351	-1.13495	insig
2-Pentadecanone, 6,10,14-trimethyl-	4.63647	4.86394	4.32678	0.0883472	0.0883472	0.0883472	1.25354	9.88274	9.45866	3.77262	3.87114	3.96966	3.72444	3.91764	3.91828	3.78654	3.16275	3.4128	0.896452	0.557655	0.441736	0.427161	0.27004	0.327649	0.685903	-0.543924	insig
Dibutyl phthalate	6.14774	6.21766	6.11822	0.772699	0.772699	0.772699	0.772699	0.772699	0.772699	4.67116	4.79999	4.72645	3.87386	3.88435	3.86349	0.772699	0.772699	0.772699	0.772699	0.772699	0.772699	0.585113	0.168137	0.210557	0.580887	-0.783672	insig

## Sheet: Table S3
Table S3. Global and stage-specific SHAP importance values of targeted aroma-active compounds in the machine learning model for Qianliang tea storage-stage discrimination.
NO.	Feature	Early_Importance	Middle_Importance	Late_Importance	Total_Importance
1	Octanal	0.628553	0.67034	0.141702	1.4406
2	Hexanal	0.490022	0.492228	0.134941	1.11719
3	(Z)-4-Heptenal	0.229875	0.117341	0.318505	0.665721
4	Cedrol	0.12507	0.163221	0.288291	0.576583
5	2-Ethylfuran	0.103547	0.141869	0.245416	0.490832
6	Safranal	0.137785	0.0743104	0.184541	0.396636
7	Dihydroactinidiolide	0.140855	0.0418985	0.179872	0.362625
8	Dimethyl trisulfide	0.0991203	0.0693356	0.166222	0.334678
9	2,4-Heptadienal, (E,E)-	0.103952	0.0395852	0.127457	0.270994
10	(E)-2-Decenal	0.0562294	0.0506305	0.00561236	0.112472
11	β-ionone	0.0038952	0.031742	0.0340464	0.0696836
12	D-Limonene	0	0	0	0
13	Linalool oxide I	0	0	0	0
